# Supplementary material for: Dimethyl 2,7-di-tert-butyl­pyrene-4,9-di­carboxyl­ate
Source: IUCrdata. 2026 Mar 11;11(Pt 3):x260248. doi: 10.1107/S2414314626002488 (PMC13055974; doi:10.1107/S2414314626002488)
Supplement: Supplementary file 1 [file x-11-x260248-sup1.cif]

##############################################################################
#                                                                            #
# This CIF contains the data for a data article accepted for                 #
# publication in IUCrData. It conforms to the requirements of                #
# Notes for Authors for IUCrData, and has been                               #
# peer reviewed under the auspices of IUCrData.                              #
#                                                                            #
# Full details of the Crystallographic Information File format               #
# are given in the paper "The Crystallographic Information File (CIF):       #
# a New Standard Archive File for Crystallography" by S. R. Hall, F. H.      #
# Allen and I. D. Brown [Acta Cryst. (1991), A47, 655-685].                  #
#                                                                            #
# The current version of the core CIF dictionary is obtainable from          #
# ftp://ftp.iucr.org/pub/cif_core.dic.                                       #
#                                                                            #
# Software is freely available for graphical display of the structure(s)     #
# in this CIF. For information consult the CIF software page                 #
# http://www.iucr.org/resources/cif/software.                                #
#                                                                            #
# This file may be used for bona fide research purposes within the           #
# scientific community so long as proper attribution is given to the data    # 
# article from which it was obtained.                                        #
#                                                                            #
##############################################################################
data_I
_audit_creation_method
;
Olex2 1.5
(compiled 2023.08.24 svn.re1ec1418 for OlexSys, GUI svn.r6817)
;
_journal_date_recd_electronic     2026-02-16
_journal_date_accepted     2026-03-09
_journal_name_full     'IUCrData'
_journal_year     2026
_journal_volume     11
_journal_issue      1
_journal_page_first     0
_journal_page_last     0
_journal_paper_category     HO
_journal_paper_doi     10.1107/S2414314626002488
_journal_coeditor_code     HB4556
_publ_contact_author_name     'Tetsuji Moriguchi'
_publ_contact_author_address
;
Department of Material Science, Faculty of Engineering, Kyushu Institute of,
Technology, 1-1 Sensui-cho, Tobata-ku Kitakyushu, Fukuoka, JAPAN
;
_publ_contact_author_email     'moriguchi.tetsuji917@mail.kyutech.jp'
_publ_contact_author_fax     ?
_publ_contact_author_phone     '+81 50-1739-2140'
_publ_section_title
;
Dimethyl 2,7-di-<i>tert</i>-butylpyrene-4,9-dicarboxylate
;
_publ_section_title_footnote     .
loop_
    _publ_author_name
    _publ_author_footnote
    _publ_author_address
    'Moriguchi, Tetsuji' .
;
Department of Material Science, Faculty of Engineering, Kyushu Institute of,
Technology, 1-1 Sensui-cho, Tobata-ku Kitakyushu, Fukuoka, JAPAN
;
    'Okuyama, Rea' .
;
Department of Material Science, Faculty of Engineering, Kyushu Institute of,
Technology, 1-1 Sensui-cho, Tobata-ku Kitakyushu, Fukuoka, JAPAN
;
    'Sasaki, Misa' .
;
Department of Material Science, Faculty of Engineering, Kyushu Institute of,
Technology, 1-1 Sensui-cho, Tobata-ku Kitakyushu, Fukuoka, JAPAN
;
    'Miyoshi, Noriko' .
;
Technical Support Department, Management Headquarters, Kyushu Institute of
Technology, 1-1 Sensui-cho, Tobata-ku, Kitakyushu 804-8550, Japan
;
_publ_section_synopsis
;
The title compound crystallizes in space group <i>Pbca</i> with four molecules
in the unit cell.
;
_chemical_name_systematic
;
Dimethyl 2,7-di-<i>tert</i>-butylpyrene-4,9-dicarboxylate
;
_chemical_name_common     ?
_chemical_formula_moiety     'C28 H30 O4'
_chemical_formula_sum     'C28 H30 O4'
_chemical_formula_iupac     'C28 H30 O4'
_chemical_formula_weight     430.52
_chemical_melting_point     ?
_space_group_crystal_system     orthorhombic
_space_group_name_H-M_alt     'P b c a'
_space_group_name_Hall     '-P 2ac 2ab'
loop_
    _space_group_symop_operation_xyz
    'x, y, z'
    'x+1/2, -y+1/2, -z'
    '-x, y+1/2, -z+1/2'
    '-x+1/2, -y, z+1/2'
    '-x, -y, -z'
    '-x-1/2, y-1/2, z'
    'x, -y-1/2, z-1/2'
    'x-1/2, y, -z-1/2'
_cell_length_a     9.9087(10)
_cell_length_b     13.7094(14)
_cell_length_c     16.7900(17)
_cell_angle_alpha     90
_cell_angle_beta     90
_cell_angle_gamma     90
_cell_volume     2280.8(4)
_cell_formula_units_Z     4
_cell_measurement_reflns_used     4114
_cell_measurement_theta_min     2.81
_cell_measurement_theta_max     26.47
_cell_measurement_temperature     90.(2)
_exptl_crystal_description     prism
_exptl_crystal_colour     'clear light yellow'
_exptl_crystal_size_max     0.40
_exptl_crystal_size_mid     0.35
_exptl_crystal_size_min     0.30
_exptl_crystal_density_diffrn     1.254
_exptl_crystal_density_meas     .
_exptl_crystal_density_method     'not measured'
_exptl_crystal_F_000     920
_exptl_absorpt_coefficient_mu     0.083
_exptl_absorpt_correction_type     multi-scan
_exptl_absorpt_process_details
;
(SADABS; Krause <i>et al.</i>,  2015)
;
_exptl_absorpt_correction_T_min     0.6630
_exptl_absorpt_correction_T_max     0.7457
_exptl_special_details     ?
_diffrn_ambient_temperature     90.(2)
_diffrn_source     'sealed tube'
_diffrn_source_power     1.5
_diffrn_source_voltage     50.0
_diffrn_source_current     30.0
_diffrn_radiation_type     MoK\a
_diffrn_radiation_wavelength     0.71073
_diffrn_radiation_monochromator     'graphite'
_diffrn_measurement_device_type     'Bruker APEXII CCD'
_diffrn_measurement_method     '\f and \w scans'
_diffrn_detector_area_resol_mean     8
loop_
    _diffrn_refln_index_h
    _diffrn_refln_index_k
    _diffrn_refln_index_l
    -1 0 0
    -1 0 0
    -1 0 0
    1 0 0
    -2 0 0
    2 0 0
    -2 0 0
    -2 0 0
    -3 0 0
    -3 0 0
    -3 0 0
    -4 0 0
    -4 0 0
    -4 0 0
    4 0 0
    -5 0 0
    -5 0 0
    -5 0 0
    5 0 0
    -6 0 0
    6 0 0
    -6 0 0
    -6 0 0
    -7 0 0
    7 0 0
    -7 0 0
    -7 0 0
    -8 0 0
    -8 0 0
    8 0 0
    -9 0 0
    9 0 0
    -9 0 0
    -10 0 0
    11 0 0
    -11 0 0
    12 0 0
    -12 0 0
    -13 0 0
    0 -1 0
    0 1 0
    0 1 0
    0 -1 0
    1 1 0
    -1 1 0
    -1 1 0
    -1 -1 0
    1 -1 0
    -1 -1 0
    -1 1 0
    -2 1 0
    -2 -1 0
    -2 -1 0
    2 1 0
    -2 1 0
    -2 1 0
    2 1 0
    3 -1 0
    -3 -1 0
    -3 -1 0
    -3 1 0
    3 1 0
    -3 1 0
    -3 1 0
    -3 -1 0
    4 1 0
    -4 1 0
    4 -1 0
    -4 1 0
    -4 1 0
    -4 -1 0
    -4 -1 0
    -4 -1 0
    -5 1 0
    -5 -1 0
    -5 -1 0
    5 1 0
    5 -1 0
    -5 1 0
    -5 1 0
    -5 -1 0
    -6 1 0
    -6 1 0
    -6 -1 0
    -6 1 0
    -6 -1 0
    -6 -1 0
    6 -1 0
    6 1 0
    -7 1 0
    -7 1 0
    -7 -1 0
    -7 -1 0
    7 -1 0
    7 1 0
    -8 1 0
    8 -1 0
    -8 -1 0
    -8 -1 0
    8 1 0
    9 -1 0
    -9 -1 0
    -9 -1 0
    9 1 0
    -9 1 0
    10 -1 0
    -10 -1 0
    -10 1 0
    10 1 0
    -10 -1 0
    11 -1 0
    -11 1 0
    -11 -1 0
    -12 -1 0
    -12 1 0
    12 -1 0
    12 1 0
    -13 1 0
    0 2 0
    0 -2 0
    0 -2 0
    0 2 0
    -1 2 0
    -1 2 0
    -1 -2 0
    -1 2 0
    1 2 0
    1 -2 0
    1 2 0
    -2 2 0
    -2 2 0
    2 2 0
    2 -2 0
    -2 -2 0
    2 2 0
    -2 2 0
    -2 -2 0
    3 2 0
    -3 -2 0
    -3 2 0
    -3 -2 0
    3 -2 0
    -3 2 0
    3 2 0
    -3 2 0
    -4 2 0
    -4 -2 0
    4 -2 0
    -4 -2 0
    4 -2 0
    -4 2 0
    4 2 0
    4 2 0
    5 -2 0
    -5 -2 0
    5 -2 0
    5 2 0
    5 2 0
    -5 2 0
    -5 2 0
    -5 -2 0
    6 2 0
    -6 -2 0
    -6 2 0
    6 2 0
    -6 -2 0
    6 -2 0
    6 -2 0
    -6 2 0
    -7 2 0
    7 2 0
    -7 -2 0
    -7 -2 0
    7 -2 0
    7 -2 0
    -7 2 0
    -8 -2 0
    -8 2 0
    8 -2 0
    -8 -2 0
    8 2 0
    -8 2 0
    8 -2 0
    -9 -2 0
    -9 2 0
    9 2 0
    9 -2 0
    -9 -2 0
    10 -2 0
    10 2 0
    -10 2 0
    -10 -2 0
    -10 -2 0
    -11 -2 0
    11 -2 0
    -11 -2 0
    -11 2 0
    11 2 0
    -12 -2 0
    -12 2 0
    12 -2 0
    -13 2 0
    0 -3 0
    0 3 0
    0 3 0
    0 -3 0
    1 3 0
    -1 3 0
    1 -3 0
    1 -3 0
    1 3 0
    -1 -3 0
    -1 3 0
    -1 -3 0
    -2 -3 0
    2 3 0
    -2 3 0
    2 -3 0
    2 3 0
    -2 3 0
    -2 3 0
    -2 -3 0
    -3 3 0
    -3 -3 0
    -3 3 0
    -3 3 0
    3 -3 0
    3 3 0
    3 3 0
    -3 -3 0
    4 -3 0
    -4 -3 0
    -4 3 0
    -4 -3 0
    4 3 0
    -4 3 0
    4 3 0
    -4 3 0
    5 -3 0
    -5 -3 0
    5 3 0
    -5 -3 0
    5 -3 0
    -5 3 0
    5 3 0
    -5 3 0
    -6 -3 0
    -6 3 0
    6 3 0
    -6 -3 0
    6 -3 0
    -6 3 0
    6 -3 0
    -7 -3 0
    -7 -3 0
    7 3 0
    -7 3 0
    -7 3 0
    7 -3 0
    7 -3 0
    -8 3 0
    8 -3 0
    8 3 0
    -8 3 0
    -8 -3 0
    -8 -3 0
    9 3 0
    9 -3 0
    -9 3 0
    -9 -3 0
    -9 -3 0
    -10 -3 0
    -10 3 0
    10 -3 0
    10 3 0
    -10 -3 0
    -11 3 0
    11 3 0
    -11 -3 0
    11 -3 0
    -11 -3 0
    12 -3 0
    -12 3 0
    -12 -3 0
    0 -4 0
    0 4 0
    0 -4 0
    0 4 0
    1 -4 0
    -1 4 0
    -1 -4 0
    1 4 0
    1 -4 0
    -1 4 0
    1 4 0
    -1 -4 0
    2 4 0
    -2 4 0
    -2 4 0
    2 -4 0
    -2 -4 0
    -2 4 0
    2 4 0
    -2 -4 0
    -3 -4 0
    3 4 0
    -3 4 0
    -3 -4 0
    -3 4 0
    3 4 0
    3 -4 0
    -3 4 0
    -4 4 0
    -4 -4 0
    -4 4 0
    4 4 0
    -4 4 0
    4 4 0
    -4 -4 0
    4 -4 0
    -5 -4 0
    -5 4 0
    -5 4 0
    5 4 0
    5 -4 0
    -5 -4 0
    5 4 0
    -6 4 0
    6 -4 0
    6 -4 0
    -6 -4 0
    -6 -4 0
    -6 4 0
    6 4 0
    -7 -4 0
    -7 4 0
    7 4 0
    7 -4 0
    -7 -4 0
    -7 4 0
    -8 4 0
    8 -4 0
    8 4 0
    -8 -4 0
    -8 4 0
    -8 -4 0
    -9 4 0
    9 4 0
    9 -4 0
    -9 -4 0
    -9 -4 0
    10 4 0
    -10 -4 0
    10 -4 0
    -10 -4 0
    -10 4 0
    -11 4 0
    -11 -4 0
    11 -4 0
    11 4 0
    -12 4 0
    12 4 0
    -12 -4 0
    12 -4 0
    0 5 0
    0 5 0
    0 -5 0
    0 -5 0
    1 -5 0
    1 -5 0
    -1 5 0
    -1 -5 0
    1 5 0
    -1 5 0
    1 5 0
    -1 -5 0
    2 5 0
    2 -5 0
    2 -5 0
    -2 5 0
    2 5 0
    -2 -5 0
    -2 -5 0
    -2 5 0
    3 -5 0
    -3 5 0
    -3 5 0
    3 5 0
    3 5 0
    -3 -5 0
    -3 5 0
    -3 -5 0
    -4 5 0
    4 5 0
    4 -5 0
    -4 -5 0
    -4 5 0
    -4 5 0
    -4 -5 0
    4 5 0
    5 5 0
    -5 -5 0
    -5 5 0
    5 -5 0
    -5 5 0
    -5 5 0
    -5 -5 0
    -6 -5 0
    -6 5 0
    6 5 0
    6 -5 0
    -6 5 0
    -6 -5 0
    -7 5 0
    7 -5 0
    -7 5 0
    -7 -5 0
    -7 -5 0
    7 5 0
    -8 -5 0
    8 -5 0
    -8 5 0
    -8 5 0
    8 5 0
    -8 -5 0
    -9 -5 0
    -9 5 0
    -9 -5 0
    -9 5 0
    9 -5 0
    9 5 0
    10 5 0
    -10 -5 0
    -10 5 0
    -10 -5 0
    10 -5 0
    11 5 0
    -11 5 0
    -11 -5 0
    11 -5 0
    -12 5 0
    12 -5 0
    12 5 0
    -12 -5 0
    0 6 0
    0 -6 0
    0 6 0
    0 -6 0
    -1 6 0
    1 6 0
    1 6 0
    -1 6 0
    -1 -6 0
    1 -6 0
    -1 -6 0
    1 -6 0
    2 -6 0
    -2 -6 0
    -2 -6 0
    2 6 0
    -2 6 0
    2 -6 0
    -2 6 0
    2 6 0
    3 -6 0
    -3 6 0
    3 -6 0
    3 6 0
    -3 -6 0
    3 6 0
    -3 -6 0
    -3 6 0
    -4 6 0
    4 6 0
    -4 -6 0
    4 -6 0
    -4 6 0
    -4 -6 0
    4 6 0
    -4 6 0
    5 -6 0
    5 6 0
    -5 -6 0
    -5 6 0
    -5 -6 0
    -5 6 0
    6 6 0
    -6 6 0
    -6 -6 0
    6 -6 0
    -6 -6 0
    -6 6 0
    7 -6 0
    -7 6 0
    -7 6 0
    7 6 0
    -7 -6 0
    -7 -6 0
    8 -6 0
    8 6 0
    -8 -6 0
    -8 6 0
    -8 -6 0
    -8 6 0
    9 6 0
    -9 6 0
    -9 -6 0
    -9 6 0
    -9 -6 0
    9 -6 0
    10 -6 0
    10 6 0
    -10 6 0
    -10 -6 0
    11 6 0
    -11 6 0
    11 -6 0
    -11 -6 0
    -12 6 0
    12 -6 0
    12 6 0
    0 7 0
    0 -7 0
    0 -7 0
    0 7 0
    1 -7 0
    -1 7 0
    1 -7 0
    -1 -7 0
    1 7 0
    1 7 0
    -1 7 0
    -1 -7 0
    2 -7 0
    2 -7 0
    -2 -7 0
    -2 7 0
    -2 -7 0
    -2 7 0
    2 7 0
    2 7 0
    -3 -7 0
    3 -7 0
    -3 7 0
    -3 7 0
    -3 -7 0
    3 7 0
    3 -7 0
    3 7 0
    4 7 0
    4 -7 0
    4 -7 0
    -4 -7 0
    4 7 0
    -4 -7 0
    -4 7 0
    -5 7 0
    5 -7 0
    -5 7 0
    5 7 0
    -5 -7 0
    -5 -7 0
    -6 7 0
    -6 7 0
    -6 -7 0
    6 -7 0
    6 7 0
    -6 -7 0
    7 7 0
    7 -7 0
    -7 -7 0
    -7 -7 0
    -7 7 0
    -7 7 0
    -8 -7 0
    -8 7 0
    -8 -7 0
    8 -7 0
    -8 7 0
    8 7 0
    -9 -7 0
    9 7 0
    -9 7 0
    -9 7 0
    9 -7 0
    -10 7 0
    10 7 0
    -10 -7 0
    10 -7 0
    11 7 0
    11 -7 0
    -11 7 0
    -11 -7 0
    12 7 0
    0 8 0
    0 8 0
    0 -8 0
    0 -8 0
    -1 -8 0
    -1 8 0
    -1 8 0
    -1 -8 0
    1 8 0
    1 -8 0
    1 -8 0
    1 8 0
    2 -8 0
    -2 -8 0
    -2 8 0
    -2 8 0
    2 8 0
    2 8 0
    -2 -8 0
    2 -8 0
    3 -8 0
    -3 8 0
    -3 -8 0
    3 8 0
    3 8 0
    3 -8 0
    -3 -8 0
    -4 8 0
    4 -8 0
    -4 -8 0
    4 8 0
    4 -8 0
    -4 -8 0
    4 8 0
    5 8 0
    5 -8 0
    -5 -8 0
    -5 8 0
    -5 -8 0
    5 -8 0
    6 -8 0
    -6 8 0
    -6 -8 0
    6 8 0
    -6 -8 0
    -7 -8 0
    7 8 0
    7 -8 0
    -7 -8 0
    -7 8 0
    -7 8 0
    -8 8 0
    -8 8 0
    8 8 0
    8 -8 0
    -8 -8 0
    -9 -8 0
    -9 8 0
    -9 8 0
    9 -8 0
    9 8 0
    -10 8 0
    -10 8 0
    10 -8 0
    10 8 0
    -10 -8 0
    -11 -8 0
    -11 8 0
    11 8 0
    0 9 0
    0 -9 0
    0 -9 0
    0 9 0
    -1 9 0
    -1 -9 0
    -1 -9 0
    -1 9 0
    1 -9 0
    1 -9 0
    1 9 0
    1 9 0
    2 9 0
    2 9 0
    -2 9 0
    -2 -9 0
    -2 9 0
    -2 -9 0
    2 -9 0
    2 -9 0
    -3 -9 0
    3 9 0
    3 -9 0
    3 9 0
    -3 9 0
    -3 -9 0
    3 -9 0
    4 -9 0
    -4 -9 0
    4 9 0
    4 -9 0
    -4 -9 0
    -4 9 0
    5 -9 0
    -5 9 0
    5 9 0
    5 -9 0
    -5 -9 0
    -5 -9 0
    -6 -9 0
    6 -9 0
    6 -9 0
    -6 -9 0
    -6 9 0
    6 9 0
    7 -9 0
    -7 9 0
    7 9 0
    -7 -9 0
    7 -9 0
    8 9 0
    -8 9 0
    -8 -9 0
    8 -9 0
    -9 -9 0
    -9 9 0
    9 9 0
    -10 9 0
    10 9 0
    -10 -9 0
    11 9 0
    0 -10 0
    0 10 0
    0 10 0
    0 -10 0
    -1 10 0
    1 -10 0
    -1 10 0
    -1 -10 0
    1 -10 0
    1 10 0
    1 10 0
    -1 -10 0
    2 -10 0
    -2 10 0
    -2 -10 0
    2 10 0
    2 10 0
    2 -10 0
    -2 -10 0
    3 -10 0
    3 -10 0
    3 10 0
    3 10 0
    -3 10 0
    -3 -10 0
    -3 -10 0
    4 -10 0
    -4 -10 0
    4 -10 0
    4 10 0
    -4 10 0
    -4 -10 0
    -5 -10 0
    5 -10 0
    -5 -10 0
    5 10 0
    -5 10 0
    5 -10 0
    -6 -10 0
    6 -10 0
    -6 10 0
    -6 -10 0
    6 10 0
    6 -10 0
    -7 -10 0
    -7 10 0
    7 10 0
    7 -10 0
    -8 -10 0
    8 10 0
    8 -10 0
    -8 10 0
    -9 -10 0
    9 -10 0
    9 10 0
    -9 10 0
    10 -10 0
    -10 10 0
    -10 -10 0
    10 10 0
    0 -11 0
    0 -11 0
    0 11 0
    0 11 0
    1 11 0
    1 -11 0
    -1 11 0
    1 11 0
    -1 -11 0
    1 -11 0
    -1 -11 0
    2 -11 0
    2 11 0
    -2 -11 0
    2 11 0
    -2 11 0
    -2 -11 0
    2 -11 0
    3 -11 0
    -3 11 0
    -3 -11 0
    -3 -11 0
    3 -11 0
    3 11 0
    3 11 0
    4 -11 0
    4 -11 0
    -4 11 0
    4 11 0
    -4 -11 0
    -4 -11 0
    5 11 0
    5 -11 0
    -5 -11 0
    -5 -11 0
    -5 11 0
    -6 -11 0
    6 11 0
    6 -11 0
    -6 11 0
    7 11 0
    7 -11 0
    -7 -11 0
    -7 11 0
    -8 11 0
    8 11 0
    -8 -11 0
    8 -11 0
    9 11 0
    -9 -11 0
    9 -11 0
    -9 11 0
    -10 -11 0
    -10 11 0
    0 -12 0
    0 12 0
    0 -12 0
    0 12 0
    -1 -12 0
    1 -12 0
    1 -12 0
    -1 -12 0
    1 12 0
    -1 12 0
    1 12 0
    -2 12 0
    2 12 0
    -2 -12 0
    -2 -12 0
    2 -12 0
    2 12 0
    2 -12 0
    3 -12 0
    -3 12 0
    3 12 0
    -3 -12 0
    -3 -12 0
    -4 12 0
    -4 -12 0
    4 -12 0
    -4 -12 0
    4 12 0
    5 12 0
    -5 -12 0
    5 -12 0
    -5 12 0
    -6 -12 0
    6 12 0
    6 -12 0
    -6 12 0
    7 -12 0
    -7 -12 0
    7 12 0
    -7 12 0
    -8 -12 0
    8 12 0
    -8 12 0
    8 -12 0
    -9 12 0
    -9 -12 0
    9 -12 0
    9 12 0
    0 -13 0
    0 -13 0
    0 13 0
    1 13 0
    -1 -13 0
    -1 13 0
    -1 -13 0
    1 -13 0
    1 13 0
    -2 -13 0
    2 13 0
    2 -13 0
    2 13 0
    -2 13 0
    -2 -13 0
    -3 13 0
    3 -13 0
    -3 -13 0
    -3 -13 0
    3 13 0
    4 -13 0
    -4 13 0
    4 13 0
    -4 -13 0
    -5 13 0
    5 13 0
    5 -13 0
    -5 -13 0
    6 13 0
    6 -13 0
    -6 13 0
    -6 -13 0
    -7 13 0
    7 -13 0
    -7 -13 0
    7 13 0
    -8 -13 0
    8 13 0
    8 -13 0
    -8 13 0
    -9 -13 0
    0 14 0
    0 -14 0
    -1 14 0
    -1 -14 0
    1 -14 0
    1 14 0
    2 14 0
    -2 -14 0
    2 -14 0
    3 -14 0
    -3 -14 0
    3 14 0
    -3 14 0
    4 14 0
    -4 14 0
    -4 -14 0
    4 -14 0
    5 -14 0
    5 14 0
    -5 14 0
    -5 -14 0
    -6 14 0
    6 14 0
    6 -14 0
    -6 -14 0
    7 -14 0
    7 14 0
    -7 14 0
    -7 -14 0
    -8 -14 0
    0 -15 0
    0 15 0
    1 15 0
    -1 15 0
    -1 -15 0
    1 -15 0
    2 -15 0
    -2 15 0
    3 15 0
    -3 15 0
    3 -15 0
    4 15 0
    4 -15 0
    -4 15 0
    -5 15 0
    5 15 0
    5 -15 0
    6 -15 0
    6 15 0
    -6 -15 0
    -6 15 0
    -7 -15 0
    0 -16 0
    0 16 0
    1 -16 0
    -1 16 0
    2 -16 0
    -2 16 0
    3 -16 0
    -3 16 0
    4 -16 0
    -4 16 0
    4 16 0
    -5 16 0
    5 -16 0
    5 16 0
    6 16 0
    0 17 0
    1 -17 0
    -1 17 0
    -2 17 0
    2 -17 0
    3 -17 0
    -3 17 0
    4 -17 0
    5 17 0
    -1 18 0
    2 -18 0
    0 0 1
    0 0 -1
    1 0 -1
    -1 0 -1
    -1 0 1
    1 0 -1
    -1 0 -1
    -1 0 -1
    -1 0 -1
    -1 0 1
    2 0 -1
    -2 0 -1
    -2 0 -1
    -2 0 -1
    -2 0 -1
    -2 0 1
    -2 0 1
    -2 0 1
    -3 0 -1
    -3 0 -1
    -3 0 1
    -3 0 1
    -3 0 -1
    3 0 -1
    -3 0 -1
    -3 0 1
    -4 0 -1
    4 0 -1
    -4 0 1
    -4 0 -1
    -4 0 -1
    4 0 1
    -4 0 1
    -4 0 1
    -5 0 1
    -5 0 -1
    5 0 -1
    -5 0 -1
    -5 0 1
    -5 0 -1
    5 0 1
    -5 0 1
    -6 0 1
    6 0 -1
    -6 0 -1
    -6 0 -1
    -6 0 -1
    -6 0 1
    6 0 1
    -6 0 1
    -7 0 -1
    7 0 -1
    7 0 1
    -7 0 1
    -7 0 -1
    -7 0 -1
    -7 0 1
    8 0 1
    -8 0 -1
    -8 0 1
    -8 0 -1
    -8 0 1
    8 0 -1
    9 0 -1
    -9 0 -1
    -9 0 -1
    9 0 -1
    -9 0 1
    9 0 1
    -10 0 1
    10 0 -1
    -10 0 -1
    -10 0 -1
    -11 0 -1
    11 0 -1
    -11 0 1
    11 0 1
    12 0 1
    -12 0 -1
    -12 0 1
    12 0 -1
    -13 0 1
    0 -1 -1
    0 -1 1
    0 1 -1
    0 1 -1
    0 -1 -1
    0 1 1
    0 1 1
    -1 1 1
    -1 -1 -1
    1 1 1
    -1 1 -1
    -1 1 -1
    -1 1 -1
    -1 -1 1
    -2 -1 -1
    -2 -1 -1
    2 1 -1
    -2 1 1
    -2 1 1
    -2 1 -1
    -2 1 -1
    2 -1 -1
    -2 1 -1
    -2 -1 1
    2 -1 -1
    -2 1 -1
    -2 -1 1
    2 1 1
    3 1 -1
    -3 1 1
    -3 -1 -1
    -3 -1 -1
    -3 1 1
    -3 1 -1
    -3 1 -1
    -3 1 -1
    -3 -1 1
    -3 -1 1
    3 1 1
    -3 1 -1
    3 1 1
    3 -1 -1
    -3 -1 1
    3 -1 -1
    -4 1 1
    4 1 -1
    -4 -1 -1
    -4 1 1
    -4 -1 -1
    -4 -1 1
    4 -1 -1
    -4 -1 1
    -4 1 -1
    -4 1 -1
    -4 -1 1
    -4 1 -1
    4 -1 -1
    4 1 1
    -4 1 -1
    -5 1 1
    5 1 -1
    -5 -1 -1
    5 -1 1
    -5 -1 -1
    -5 1 1
    5 1 1
    -5 -1 1
    5 -1 -1
    -5 1 -1
    5 -1 -1
    -5 -1 1
    -5 1 -1
    -5 -1 1
    -5 1 -1
    -6 1 1
    -6 -1 -1
    6 1 -1
    -6 -1 -1
    -6 1 1
    6 -1 1
    -6 -1 1
    6 -1 -1
    -6 1 -1
    -6 1 -1
    6 -1 -1
    -6 1 -1
    -6 -1 1
    6 1 1
    -6 -1 1
    -7 1 1
    -7 -1 -1
    -7 1 1
    7 -1 1
    -7 -1 -1
    7 1 -1
    -7 -1 1
    7 -1 -1
    -7 1 -1
    -7 1 -1
    -7 1 -1
    7 -1 -1
    7 1 1
    -7 -1 1
    -8 -1 -1
    -8 1 1
    8 1 -1
    -8 -1 -1
    8 -1 1
    8 -1 -1
    8 -1 -1
    -8 1 -1
    -8 1 -1
    8 1 1
    -8 -1 1
    -8 -1 1
    -9 -1 -1
    -9 1 1
    9 1 -1
    9 -1 1
    -9 -1 -1
    -9 -1 1
    -9 1 -1
    -9 -1 1
    9 -1 -1
    9 1 1
    -10 1 1
    10 -1 1
    10 1 -1
    -10 -1 -1
    -10 -1 -1
    -10 1 -1
    10 -1 -1
    -10 -1 1
    10 1 1
    -11 -1 -1
    11 1 -1
    11 -1 1
    -11 -1 -1
    -11 1 1
    11 -1 -1
    -11 -1 1
    -11 1 -1
    12 1 -1
    -12 1 1
    -12 -1 -1
    12 -1 1
    12 -1 -1
    -12 1 -1
    -12 -1 1
    -13 1 1
    -13 -1 1
    -13 1 -1
    0 -2 -1
    0 2 1
    0 -2 -1
    0 2 -1
    0 -2 1
    0 2 -1
    0 2 1
    0 -2 1
    -1 -2 -1
    1 2 -1
    1 -2 1
    -1 2 1
    -1 -2 -1
    1 2 -1
    1 -2 1
    -1 2 1
    1 2 1
    -1 -2 1
    -1 2 -1
    -1 -2 1
    -1 2 -1
    1 2 1
    1 -2 -1
    -2 2 1
    -2 -2 -1
    -2 -2 -1
    2 -2 1
    -2 2 1
    2 2 -1
    -2 2 -1
    2 2 1
    2 -2 -1
    2 -2 -1
    2 2 1
    -2 -2 1
    -2 2 -1
    -2 -2 1
    -2 2 -1
    -3 2 1
    3 -2 1
    -3 -2 -1
    -3 2 1
    -3 -2 -1
    3 2 -1
    3 -2 -1
    -3 2 -1
    -3 -2 1
    -3 2 -1
    -3 2 -1
    -3 -2 1
    3 2 1
    3 -2 -1
    3 2 1
    -4 -2 -1
    -4 -2 -1
    4 2 -1
    -4 2 1
    -4 2 1
    4 2 -1
    4 2 1
    -4 -2 1
    -4 -2 1
    4 -2 -1
    4 2 1
    4 -2 -1
    -4 2 -1
    -4 2 -1
    -4 2 -1
    -5 2 1
    -5 -2 -1
    5 2 -1
    -5 -2 -1
    5 2 -1
    -5 2 1
    -5 -2 1
    -5 2 -1
    5 -2 -1
    5 2 1
    -5 -2 1
    5 -2 -1
    -5 2 -1
    -5 2 -1
    5 2 1
    -6 -2 -1
    6 2 -1
    6 -2 1
    -6 2 1
    -6 2 1
    -6 -2 -1
    6 2 1
    6 2 1
    6 -2 -1
    -6 -2 1
    -6 2 -1
    -6 -2 1
    -6 2 -1
    6 -2 -1
    -7 -2 -1
    -7 -2 -1
    -7 2 1
    7 -2 1
    -7 2 1
    7 2 -1
    7 -2 1
    7 2 1
    -7 2 -1
    7 -2 -1
    7 -2 -1
    -7 -2 1
    -7 2 -1
    -7 -2 1
    8 2 -1
    -8 2 1
    8 -2 1
    8 -2 1
    -8 -2 -1
    -8 -2 -1
    -8 -2 1
    -8 -2 1
    8 2 1
    -8 2 -1
    -8 2 -1
    8 -2 -1
    -9 -2 -1
    9 2 -1
    9 -2 1
    -9 -2 -1
    -9 2 1
    9 2 1
    -9 2 -1
    -9 -2 1
    -9 -2 1
    9 -2 -1
    -10 -2 -1
    10 -2 1
    -10 -2 -1
    10 2 -1
    -10 2 1
    10 -2 -1
    -10 -2 1
    -10 2 -1
    10 2 1
    -10 -2 1
    -11 -2 -1
    11 -2 1
    -11 -2 -1
    -11 2 1
    11 2 1
    -11 2 -1
    11 -2 -1
    -11 -2 1
    -12 -2 -1
    -12 2 1
    12 2 -1
    12 -2 1
    12 -2 -1
    -12 2 -1
    -12 -2 1
    -13 2 -1
    0 -3 -1
    0 -3 1
    0 -3 1
    0 3 -1
    0 3 1
    0 3 1
    0 -3 -1
    0 3 -1
    1 -3 1
    -1 -3 -1
    1 3 -1
    1 3 -1
    -1 3 1
    -1 -3 -1
    -1 3 1
    -1 3 1
    1 -3 1
    -1 -3 1
    -1 3 -1
    -1 -3 1
    1 -3 -1
    1 3 1
    -1 3 -1
    1 3 1
    -2 -3 -1
    -2 3 1
    2 3 -1
    2 -3 1
    2 3 -1
    -2 -3 -1
    -2 3 1
    -2 3 -1
    2 3 1
    -2 3 -1
    -2 -3 1
    -2 3 -1
    -2 -3 1
    2 -3 -1
    2 3 1
    -3 -3 -1
    -3 3 1
    -3 3 1
    3 3 -1
    -3 -3 -1
    3 -3 1
    3 3 -1
    3 -3 -1
    -3 3 -1
    3 3 1
    -3 -3 1
    -3 3 -1
    3 -3 -1
    -3 -3 1
    -3 3 -1
    3 3 1
    -4 -3 -1
    4 3 -1
    -4 -3 -1
    -4 3 1
    -4 3 1
    4 -3 1
    -4 3 -1
    -4 3 -1
    4 -3 -1
    -4 -3 1
    -4 3 -1
    -4 -3 1
    4 3 1
    4 -3 -1
    4 3 1
    -5 -3 -1
    -5 -3 -1
    -5 3 1
    -5 3 1
    5 -3 1
    5 3 -1
    5 3 1
    5 -3 -1
    -5 -3 1
    -5 3 -1
    -5 -3 1
    5 3 1
    -5 3 -1
    -5 3 -1
    5 -3 -1
    6 -3 1
    6 -3 1
    -6 -3 -1
    -6 3 1
    -6 -3 -1
    -6 3 1
    6 3 -1
    6 -3 -1
    -6 3 -1
    -6 -3 1
    -6 -3 1
    6 -3 -1
    -6 3 -1
    6 3 1
    -7 -3 -1
    -7 3 1
    7 -3 1
    -7 -3 -1
    7 3 -1
    -7 3 1
    7 -3 1
    7 3 1
    -7 3 -1
    -7 -3 1
    7 -3 -1
    -7 3 -1
    -7 -3 1
    8 3 -1
    -8 3 1
    -8 -3 -1
    -8 3 1
    8 -3 1
    -8 -3 -1
    8 -3 -1
    8 3 1
    -8 -3 1
    -8 3 -1
    -8 3 -1
    -8 -3 1
    -9 -3 -1
    -9 3 1
    -9 -3 -1
    9 3 -1
    9 -3 1
    9 3 1
    9 -3 -1
    -9 -3 1
    -9 -3 1
    -9 3 -1
    -10 -3 -1
    -10 3 1
    10 3 -1
    -10 -3 -1
    10 -3 1
    10 -3 -1
    -10 -3 1
    -10 -3 1
    10 3 1
    -10 3 -1
    -11 3 1
    11 3 -1
    -11 -3 -1
    11 -3 1
    -11 -3 1
    -11 -3 1
    11 -3 -1
    -11 3 -1
    11 3 1
    -12 3 1
    12 -3 1
    -12 -3 -1
    12 -3 -1
    -12 3 -1
    -12 -3 1
    -13 3 -1
    0 -4 1
    0 4 -1
    0 4 1
    0 4 1
    0 -4 -1
    0 -4 1
    0 -4 -1
    0 4 -1
    -1 -4 -1
    -1 -4 -1
    1 4 -1
    1 -4 1
    -1 4 1
    -1 4 1
    1 -4 1
    1 4 -1
    1 4 1
    -1 -4 1
    1 4 1
    -1 -4 1
    -1 4 -1
    1 -4 -1
    -1 4 -1
    1 -4 -1
    -2 -4 -1
    2 -4 1
    2 4 -1
    -2 4 1
    -2 -4 -1
    2 -4 1
    2 4 -1
    -2 4 1
    -2 4 1
    -2 4 -1
    -2 -4 1
    -2 4 -1
    2 4 1
    2 4 1
    -2 -4 1
    2 -4 -1
    -3 4 1
    3 -4 1
    -3 4 1
    -3 -4 -1
    -3 -4 -1
    3 4 -1
    3 4 -1
    3 4 1
    -3 -4 1
    -3 4 -1
    -3 4 -1
    3 4 1
    3 -4 -1
    -3 4 -1
    -3 -4 1
    4 -4 1
    -4 4 1
    -4 -4 -1
    -4 4 1
    4 4 -1
    4 4 -1
    -4 -4 -1
    -4 -4 1
    -4 -4 1
    4 4 1
    -4 4 -1
    4 -4 -1
    -4 4 -1
    4 -4 -1
    -4 4 -1
    4 4 1
    -5 -4 -1
    5 -4 1
    5 4 -1
    -5 4 1
    -5 4 1
    -5 -4 -1
    5 -4 -1
    -5 4 -1
    5 4 1
    -5 4 -1
    5 4 1
    5 -4 -1
    -5 4 -1
    -5 -4 1
    -5 -4 1
    -6 -4 -1
    -6 4 1
    -6 -4 -1
    -6 4 1
    6 4 -1
    6 -4 1
    -6 -4 1
    -6 4 -1
    -6 4 -1
    6 -4 -1
    -6 -4 1
    6 4 1
    7 -4 1
    -7 -4 -1
    7 4 -1
    -7 -4 -1
    -7 4 1
    -7 4 1
    7 4 1
    -7 -4 1
    -7 4 -1
    -7 4 -1
    -7 -4 1
    7 -4 -1
    -8 -4 -1
    -8 -4 -1
    -8 4 1
    8 -4 1
    8 4 -1
    -8 4 1
    -8 -4 1
    8 -4 -1
    -8 4 -1
    -8 -4 1
    8 4 1
    -8 4 -1
    9 4 -1
    -9 -4 -1
    -9 -4 -1
    9 -4 1
    -9 4 1
    -9 4 -1
    9 -4 -1
    -9 -4 1
    9 4 1
    -9 4 -1
    -9 -4 1
    10 -4 1
    -10 -4 -1
    10 4 -1
    -10 4 1
    -10 -4 1
    10 4 1
    -10 -4 1
    10 -4 -1
    -10 4 -1
    -11 4 1
    11 -4 1
    -11 -4 -1
    11 4 -1
    -11 4 -1
    11 4 1
    -11 -4 1
    -11 -4 1
    11 -4 -1
    12 -4 1
    -12 -4 -1
    -12 4 1
    12 -4 -1
    -12 -4 1
    12 4 1
    -12 4 -1
    0 5 -1
    0 -5 1
    0 -5 -1
    0 -5 -1
    0 -5 1
    0 5 1
    0 5 1
    0 5 -1
    1 5 -1
    1 -5 1
    -1 5 1
    1 5 -1
    -1 -5 -1
    1 -5 1
    -1 5 1
    -1 -5 -1
    1 5 1
    1 -5 -1
    -1 5 -1
    1 -5 -1
    -1 5 -1
    -1 -5 1
    -1 -5 1
    1 5 1
    -2 5 1
    2 -5 1
    2 5 -1
    -2 5 1
    2 -5 1
    -2 -5 -1
    2 5 -1
    -2 -5 -1
    -2 -5 1
    -2 5 -1
    2 5 1
    2 -5 -1
    2 5 1
    -2 5 -1
    -2 -5 1
    3 -5 1
    -3 5 1
    -3 -5 -1
    -3 5 1
    -3 -5 -1
    3 -5 1
    3 5 -1
    3 5 -1
    3 5 1
    -3 -5 1
    -3 5 -1
    -3 5 -1
    -3 -5 1
    3 -5 -1
    3 5 1
    -4 -5 -1
    4 -5 1
    4 5 -1
    -4 -5 -1
    -4 5 1
    4 5 -1
    -4 5 1
    -4 5 -1
    -4 -5 1
    -4 5 -1
    4 -5 -1
    -4 -5 1
    4 5 1
    -4 5 -1
    4 5 1
    -5 5 1
    -5 5 1
    5 5 -1
    -5 -5 -1
    -5 -5 -1
    5 -5 1
    5 5 1
    -5 -5 1
    -5 5 -1
    -5 -5 1
    -5 5 -1
    5 5 1
    -5 5 -1
    5 -5 -1
    -6 -5 -1
    -6 5 1
    6 -5 1
    -6 -5 -1
    -6 5 1
    6 5 -1
    -6 5 -1
    6 5 1
    -6 5 -1
    6 -5 -1
    -6 -5 1
    -6 -5 1
    -7 -5 -1
    7 5 -1
    -7 5 1
    -7 5 1
    7 -5 1
    -7 -5 -1
    7 5 1
    -7 5 -1
    -7 -5 1
    7 -5 -1
    -7 5 -1
    -7 -5 1
    -8 5 1
    -8 -5 -1
    -8 -5 -1
    8 -5 1
    8 5 -1
    -8 5 1
    8 5 1
    -8 -5 1
    8 -5 -1
    -8 5 -1
    -8 5 -1
    -8 -5 1
    -9 5 1
    -9 -5 -1
    9 -5 1
    9 5 -1
    -9 -5 -1
    -9 -5 1
    9 5 1
    -9 -5 1
    9 -5 -1
    -9 5 -1
    -9 5 -1
    -10 5 1
    10 5 -1
    10 -5 1
    -10 -5 -1
    10 5 1
    10 -5 -1
    -10 -5 1
    -10 5 -1
    -10 -5 1
    -11 -5 -1
    -11 5 1
    11 -5 1
    11 5 -1
    11 5 1
    -11 -5 1
    11 -5 -1
    -11 5 -1
    12 -5 1
    -12 5 1
    -12 -5 -1
    12 5 -1
    12 5 1
    12 -5 -1
    -12 5 -1
    -12 -5 1
    0 6 -1
    0 -6 -1
    0 6 1
    0 -6 1
    0 6 1
    0 -6 1
    0 -6 -1
    0 6 -1
    -1 6 1
    1 -6 1
    1 -6 1
    -1 6 1
    -1 -6 -1
    -1 -6 -1
    1 6 -1
    1 6 -1
    -1 -6 1
    -1 6 -1
    1 6 1
    -1 -6 1
    1 -6 -1
    1 6 1
    1 -6 -1
    -1 6 -1
    2 6 -1
    -2 6 1
    2 6 -1
    -2 6 1
    2 -6 1
    -2 -6 -1
    -2 -6 -1
    2 -6 1
    -2 6 -1
    2 -6 -1
    -2 -6 1
    -2 -6 1
    2 6 1
    2 6 1
    -2 6 -1
    2 -6 -1
    -3 -6 -1
    -3 6 1
    -3 6 1
    3 6 -1
    -3 -6 -1
    -3 6 1
    3 -6 1
    3 6 -1
    3 -6 1
    -3 -6 1
    -3 6 -1
    3 6 1
    -3 6 -1
    -3 -6 1
    3 6 1
    3 -6 -1
    -4 -6 -1
    -4 -6 -1
    -4 6 1
    -4 6 1
    4 6 -1
    4 -6 1
    4 6 -1
    -4 6 -1
    -4 6 -1
    4 6 1
    4 6 1
    -4 -6 1
    -4 -6 1
    4 -6 -1
    5 6 -1
    -5 -6 -1
    -5 -6 -1
    5 -6 1
    -5 6 1
    -5 6 1
    5 -6 -1
    -5 -6 1
    5 6 1
    -5 -6 1
    -5 6 -1
    -5 6 -1
    -6 -6 -1
    6 6 -1
    -6 6 1
    -6 -6 -1
    -6 6 1
    6 -6 1
    6 6 1
    -6 6 -1
    6 -6 -1
    -6 6 -1
    -6 -6 1
    -6 -6 1
    -7 6 1
    7 6 -1
    -7 6 1
    7 -6 1
    -7 -6 -1
    -7 -6 -1
    7 -6 -1
    -7 6 -1
    -7 -6 1
    -7 -6 1
    -7 6 -1
    7 6 1
    -8 -6 -1
    -8 -6 -1
    -8 6 1
    8 6 -1
    8 -6 1
    -8 6 1
    -8 -6 1
    -8 6 -1
    8 6 1
    8 -6 -1
    -8 -6 1
    -8 6 -1
    9 -6 1
    -9 -6 -1
    9 6 -1
    -9 6 1
    -9 6 1
    9 -6 -1
    -9 -6 1
    -9 6 -1
    -9 6 -1
    9 6 1
    -9 -6 1
    -10 -6 -1
    -10 6 1
    10 6 -1
    10 -6 1
    -10 -6 1
    -10 6 -1
    10 6 1
    -10 -6 1
    10 -6 -1
    11 -6 1
    11 6 -1
    -11 -6 -1
    -11 6 1
    -11 -6 1
    11 -6 -1
    -11 6 -1
    11 6 1
    12 6 -1
    -12 6 1
    12 -6 -1
    -12 6 -1
    12 6 1
    0 -7 1
    0 -7 -1
    0 7 1
    0 -7 -1
    0 7 -1
    0 7 1
    0 7 -1
    0 -7 1
    1 7 -1
    1 -7 1
    -1 -7 -1
    1 -7 1
    -1 -7 -1
    -1 7 1
    -1 7 1
    1 7 -1
    -1 -7 1
    -1 7 -1
    -1 7 -1
    1 -7 -1
    -1 -7 1
    1 7 1
    1 -7 -1
    1 7 1
    -2 7 1
    2 -7 1
    2 7 -1
    2 7 -1
    2 -7 1
    -2 -7 -1
    -2 7 1
    -2 -7 -1
    2 7 1
    2 -7 -1
    2 7 1
    -2 7 -1
    2 -7 -1
    -2 -7 1
    -2 -7 1
    -2 7 -1
    -3 7 1
    -3 -7 -1
    3 7 -1
    -3 7 1
    -3 -7 -1
    3 7 -1
    3 -7 1
    3 -7 1
    3 -7 -1
    -3 -7 1
    3 7 1
    3 -7 -1
    3 7 1
    -3 7 -1
    -3 7 -1
    -3 -7 1
    -4 -7 -1
    4 -7 1
    -4 7 1
    -4 -7 -1
    4 7 -1
    4 7 -1
    4 -7 1
    -4 7 1
    -4 7 -1
    -4 -7 1
    4 -7 -1
    -4 -7 1
    -4 7 -1
    4 7 1
    4 7 1
    5 7 -1
    -5 7 1
    -5 -7 -1
    -5 -7 -1
    5 -7 1
    -5 7 1
    5 -7 1
    -5 7 -1
    -5 -7 1
    -5 -7 1
    5 -7 -1
    5 7 1
    -6 -7 -1
    -6 7 1
    6 7 -1
    6 -7 1
    -6 7 1
    -6 -7 -1
    -6 7 -1
    -6 7 -1
    -6 -7 1
    6 -7 -1
    -6 -7 1
    6 7 1
    -7 -7 -1
    7 7 -1
    -7 -7 -1
    -7 7 1
    7 -7 1
    -7 7 1
    7 -7 -1
    -7 7 -1
    7 7 1
    -7 7 -1
    -7 -7 1
    -7 -7 1
    8 7 -1
    8 -7 1
    -8 7 1
    -8 7 1
    -8 -7 -1
    -8 -7 1
    -8 7 -1
    -8 7 -1
    8 -7 -1
    8 7 1
    -8 -7 1
    -9 7 1
    -9 -7 -1
    -9 7 1
    9 -7 1
    9 7 -1
    9 7 1
    -9 -7 1
    -9 -7 1
    -9 7 -1
    9 -7 -1
    -9 7 -1
    10 7 -1
    -10 -7 -1
    -10 7 1
    10 -7 1
    -10 7 -1
    10 -7 -1
    10 7 1
    -10 -7 1
    -11 -7 -1
    -11 7 1
    11 7 -1
    11 7 1
    -11 -7 1
    -11 7 -1
    11 -7 -1
    12 7 -1
    12 -7 -1
    0 8 1
    0 -8 -1
    0 8 -1
    0 -8 1
    0 -8 1
    0 -8 -1
    0 8 -1
    0 8 1
    -1 -8 -1
    1 -8 1
    -1 8 1
    -1 8 1
    -1 -8 -1
    1 8 -1
    1 8 -1
    1 -8 1
    1 -8 -1
    -1 8 -1
    -1 -8 1
    1 -8 -1
    -1 -8 1
    1 8 1
    1 8 1
    -1 8 -1
    2 8 -1
    -2 -8 -1
    2 -8 1
    2 -8 1
    -2 8 1
    -2 8 1
    -2 -8 -1
    2 8 -1
    -2 -8 1
    -2 -8 1
    2 -8 -1
    -2 8 -1
    2 -8 -1
    -2 8 -1
    2 8 1
    2 8 1
    3 8 -1
    -3 -8 -1
    -3 -8 -1
    -3 8 1
    3 -8 1
    3 -8 1
    3 8 -1
    -3 -8 1
    -3 -8 1
    -3 8 -1
    3 -8 -1
    -3 8 -1
    3 8 1
    3 -8 -1
    3 8 1
    -4 -8 -1
    -4 -8 -1
    -4 8 1
    4 8 -1
    4 -8 1
    4 -8 1
    4 8 1
    4 8 1
    -4 8 -1
    4 -8 -1
    4 -8 -1
    -4 -8 1
    -4 -8 1
    -5 8 1
    -5 -8 -1
    -5 -8 -1
    5 -8 1
    5 -8 1
    5 8 -1
    -5 -8 1
    5 8 1
    -5 8 -1
    5 -8 -1
    -5 -8 1
    -6 8 1
    -6 -8 -1
    -6 8 1
    6 -8 1
    6 -8 1
    -6 -8 -1
    6 8 -1
    6 8 1
    -6 -8 1
    -6 8 -1
    -6 -8 1
    6 -8 -1
    7 8 -1
    -7 8 1
    7 -8 1
    -7 8 1
    -7 -8 -1
    -7 -8 1
    -7 -8 1
    -7 8 -1
    7 -8 -1
    7 8 1
    -8 8 1
    8 -8 1
    -8 -8 -1
    8 8 -1
    -8 8 1
    -8 -8 1
    -8 -8 1
    -8 8 -1
    8 -8 -1
    8 8 1
    9 8 -1
    -9 8 1
    -9 -8 -1
    -9 8 1
    -9 8 -1
    -9 8 -1
    9 8 1
    -9 -8 1
    9 -8 -1
    -10 -8 -1
    10 8 -1
    -10 8 1
    -10 8 -1
    10 -8 -1
    -10 8 -1
    10 8 1
    -10 -8 1
    -11 8 1
    -11 -8 -1
    11 8 -1
    -11 -8 1
    11 8 1
    -11 8 -1
    11 -8 -1
    0 9 1
    0 -9 1
    0 -9 -1
    0 9 -1
    0 -9 1
    0 9 -1
    0 9 1
    0 -9 -1
    -1 9 1
    1 -9 1
    -1 9 1
    1 9 -1
    -1 -9 -1
    1 9 -1
    1 -9 1
    -1 -9 -1
    1 9 1
    -1 -9 1
    -1 -9 1
    -1 9 -1
    1 -9 -1
    1 -9 -1
    1 9 1
    -1 9 -1
    -2 9 1
    -2 -9 -1
    2 9 -1
    2 -9 1
    2 -9 1
    2 9 -1
    -2 -9 -1
    -2 9 -1
    2 -9 -1
    2 -9 -1
    -2 9 -1
    2 9 1
    -2 -9 1
    2 9 1
    -2 -9 1
    3 -9 1
    -3 -9 -1
    3 -9 1
    3 9 -1
    -3 -9 -1
    -3 9 1
    3 9 -1
    3 9 1
    -3 9 -1
    3 9 1
    -3 -9 1
    -3 -9 1
    3 -9 -1
    3 -9 -1
    -4 -9 -1
    4 -9 1
    -4 9 1
    4 9 -1
    -4 -9 -1
    4 -9 1
    -4 9 -1
    4 9 1
    4 -9 -1
    4 -9 -1
    -4 -9 1
    -4 -9 1
    -5 -9 -1
    5 9 -1
    -5 -9 -1
    5 -9 1
    -5 9 1
    5 -9 1
    -5 -9 1
    5 -9 -1
    -5 -9 1
    5 -9 -1
    -5 9 -1
    5 9 1
    -6 9 1
    6 9 -1
    6 -9 1
    6 -9 1
    -6 -9 -1
    6 -9 -1
    6 -9 -1
    -6 -9 1
    6 9 1
    -6 -9 1
    -6 9 -1
    -7 9 1
    7 -9 1
    7 9 -1
    -7 -9 -1
    7 -9 -1
    -7 -9 1
    -7 -9 1
    -7 9 -1
    7 9 1
    -8 9 1
    8 9 -1
    -8 9 1
    8 -9 1
    -8 -9 -1
    -8 -9 1
    -8 9 -1
    8 9 1
    8 -9 -1
    -9 9 1
    -9 -9 -1
    -9 9 1
    9 -9 1
    9 9 -1
    -9 9 -1
    -9 -9 1
    9 -9 -1
    9 9 1
    10 -9 1
    -10 9 1
    -10 -9 -1
    -10 9 1
    10 9 -1
    -10 -9 1
    -10 9 -1
    10 9 1
    11 9 -1
    -11 -9 1
    0 -10 1
    0 10 1
    0 -10 -1
    0 -10 -1
    0 10 -1
    0 -10 1
    0 10 -1
    0 10 1
    -1 10 1
    1 10 -1
    -1 -10 -1
    -1 -10 -1
    -1 10 1
    1 10 -1
    1 -10 1
    1 -10 1
    -1 10 -1
    -1 10 -1
    1 10 1
    1 -10 -1
    -1 -10 1
    1 -10 -1
    1 10 1
    -1 -10 1
    2 -10 1
    -2 10 1
    -2 -10 -1
    2 -10 1
    2 10 -1
    -2 -10 -1
    2 10 -1
    2 -10 -1
    2 10 1
    -2 10 -1
    -2 -10 1
    2 -10 -1
    2 10 1
    -2 -10 1
    -3 10 1
    3 -10 1
    3 10 -1
    -3 -10 -1
    3 10 -1
    -3 -10 -1
    3 -10 1
    -3 -10 1
    -3 10 -1
    -3 -10 1
    3 10 1
    3 -10 -1
    3 -10 -1
    3 10 1
    4 -10 1
    4 -10 1
    -4 -10 -1
    -4 -10 -1
    4 10 -1
    -4 10 1
    -4 -10 1
    4 10 1
    -4 10 -1
    4 -10 -1
    -4 -10 1
    4 -10 -1
    -5 10 1
    -5 -10 -1
    5 -10 1
    5 10 -1
    -5 -10 -1
    -5 -10 1
    -5 -10 1
    5 10 1
    -5 10 -1
    5 -10 -1
    5 -10 -1
    -6 -10 -1
    6 -10 1
    -6 10 1
    6 10 -1
    6 10 1
    -6 10 -1
    6 -10 -1
    -6 -10 1
    6 -10 -1
    -6 -10 1
    7 -10 1
    -7 -10 -1
    -7 10 1
    7 10 -1
    7 -10 -1
    7 -10 -1
    -7 -10 1
    -7 10 -1
    -7 -10 1
    7 10 1
    8 10 -1
    -8 -10 -1
    8 -10 1
    -8 10 1
    8 -10 -1
    -8 -10 1
    8 -10 -1
    -8 10 -1
    8 10 1
    -9 10 1
    9 10 -1
    -9 -10 -1
    9 -10 1
    9 10 1
    -9 10 -1
    9 -10 -1
    -9 -10 1
    -10 -10 -1
    -10 10 1
    10 10 -1
    10 -10 1
    -10 10 -1
    10 10 1
    -10 -10 1
    0 11 1
    0 -11 1
    0 11 -1
    0 -11 -1
    0 11 -1
    0 -11 1
    0 11 1
    0 -11 -1
    -1 11 1
    1 -11 1
    1 11 -1
    1 11 -1
    1 -11 1
    -1 -11 -1
    -1 -11 -1
    -1 -11 1
    -1 11 -1
    -1 11 -1
    1 -11 -1
    1 11 1
    1 11 1
    1 -11 -1
    -1 -11 1
    2 -11 1
    -2 -11 -1
    2 11 -1
    -2 -11 -1
    2 11 -1
    -2 11 1
    2 -11 1
    -2 -11 1
    2 -11 -1
    -2 -11 1
    -2 11 -1
    2 11 1
    2 11 1
    2 -11 -1
    -3 -11 -1
    3 11 -1
    3 -11 1
    -3 11 1
    -3 -11 -1
    3 -11 -1
    3 -11 -1
    3 11 1
    3 11 1
    -3 11 -1
    -3 -11 1
    -3 -11 1
    4 -11 1
    -4 11 1
    -4 -11 -1
    -4 -11 -1
    4 11 -1
    4 -11 -1
    -4 -11 1
    -4 11 -1
    4 -11 -1
    4 11 1
    -4 -11 1
    5 11 -1
    5 -11 1
    -5 -11 -1
    -5 11 1
    5 -11 -1
    5 11 1
    -5 11 -1
    -5 -11 1
    -5 -11 1
    5 -11 -1
    6 -11 1
    6 11 -1
    -6 -11 -1
    -6 11 1
    -6 -11 1
    -6 11 -1
    6 11 1
    -6 -11 1
    6 -11 -1
    6 -11 -1
    -7 11 1
    -7 -11 -1
    7 -11 1
    7 11 -1
    -7 -11 1
    7 11 1
    7 -11 -1
    -7 11 -1
    8 -11 1
    -8 -11 -1
    -8 11 1
    8 11 -1
    -8 -11 1
    8 11 1
    -8 11 -1
    8 -11 -1
    9 -11 1
    -9 -11 -1
    -9 11 1
    9 11 -1
    9 11 1
    -9 -11 1
    9 -11 -1
    -9 11 -1
    -10 -11 -1
    -10 11 1
    -10 11 -1
    -10 -11 1
    0 -12 1
    0 -12 -1
    0 12 -1
    0 12 -1
    0 -12 1
    0 12 1
    0 -12 -1
    -1 -12 -1
    1 12 -1
    1 -12 1
    -1 12 1
    1 12 -1
    -1 -12 -1
    1 -12 -1
    1 -12 -1
    -1 12 -1
    1 12 1
    1 12 1
    -1 -12 1
    -1 -12 1
    2 -12 1
    2 12 -1
    -2 -12 -1
    2 12 -1
    -2 -12 -1
    -2 12 1
    2 -12 -1
    2 12 1
    -2 -12 1
    2 12 1
    -2 12 -1
    2 -12 -1
    -2 -12 1
    3 12 -1
    -3 12 1
    -3 -12 -1
    -3 -12 -1
    3 -12 1
    3 -12 -1
    -3 -12 1
    3 -12 -1
    3 12 1
    -3 12 -1
    -3 -12 1
    4 -12 1
    -4 12 1
    -4 -12 -1
    4 12 -1
    -4 12 -1
    4 -12 -1
    4 12 1
    4 -12 -1
    -4 -12 1
    -4 -12 1
    -5 -12 -1
    5 -12 1
    -5 12 1
    5 12 -1
    -5 12 -1
    -5 -12 1
    -5 -12 1
    5 12 1
    5 -12 -1
    -6 12 1
    -6 -12 -1
    6 12 -1
    6 -12 1
    -6 -12 1
    6 12 1
    -6 12 -1
    6 -12 -1
    7 -12 1
    7 12 -1
    -7 12 1
    -7 -12 -1
    -7 12 -1
    -7 -12 1
    7 -12 -1
    7 12 1
    -8 -12 -1
    -8 12 1
    8 -12 1
    8 12 -1
    8 12 1
    -8 12 -1
    -8 -12 1
    8 -12 -1
    9 -12 1
    -9 12 1
    9 12 -1
    -9 -12 -1
    -9 12 -1
    9 -12 -1
    -9 -12 1
    9 12 1
    0 -13 1
    0 13 -1
    0 -13 -1
    0 -13 -1
    0 13 1
    -1 -13 -1
    1 -13 1
    -1 -13 -1
    1 13 -1
    -1 13 1
    1 13 -1
    -1 13 -1
    1 -13 -1
    1 13 1
    -1 -13 1
    1 13 1
    1 -13 -1
    -2 -13 -1
    2 -13 1
    -2 13 1
    2 13 -1
    2 13 -1
    -2 -13 -1
    -2 13 -1
    2 -13 -1
    2 -13 -1
    2 13 1
    2 13 1
    -2 -13 1
    -3 13 1
    3 -13 1
    -3 -13 -1
    3 13 -1
    -3 -13 1
    -3 13 -1
    -3 -13 1
    3 -13 -1
    3 13 1
    4 13 -1
    -4 13 1
    4 -13 1
    -4 -13 -1
    -4 -13 1
    -4 -13 1
    4 13 1
    -4 13 -1
    4 -13 -1
    5 -13 1
    -5 13 1
    5 13 -1
    -5 -13 -1
    -5 13 -1
    5 -13 -1
    5 13 1
    -5 -13 1
    -6 13 1
    -6 -13 -1
    6 -13 1
    6 13 -1
    6 -13 -1
    6 13 1
    -6 13 -1
    -6 -13 1
    7 13 -1
    -7 -13 -1
    7 -13 1
    -7 13 1
    -7 13 -1
    7 13 1
    7 -13 -1
    -7 -13 1
    -8 -13 -1
    8 13 -1
    8 -13 1
    -8 13 1
    -8 -13 1
    8 13 1
    -8 13 -1
    8 -13 -1
    -9 -13 1
    0 14 -1
    0 14 1
    0 -14 -1
    0 -14 1
    -1 -14 -1
    -1 -14 -1
    -1 14 1
    1 -14 1
    1 14 -1
    1 -14 -1
    -1 -14 1
    -1 14 -1
    1 14 1
    2 -14 1
    -2 14 1
    -2 -14 -1
    2 14 -1
    2 14 1
    2 -14 -1
    -2 14 -1
    -2 -14 1
    2 14 1
    -3 -14 -1
    3 -14 1
    -3 14 1
    3 14 -1
    -3 14 -1
    -3 -14 1
    3 -14 -1
    3 14 1
    -4 14 1
    -4 -14 -1
    4 -14 1
    4 14 -1
    4 14 1
    4 -14 -1
    -4 14 -1
    -5 -14 -1
    -5 14 1
    5 -14 1
    5 14 -1
    5 -14 -1
    5 14 1
    -5 14 -1
    6 -14 1
    6 14 -1
    -6 -14 -1
    -6 14 1
    6 14 1
    -6 14 -1
    6 -14 -1
    -6 -14 1
    7 14 -1
    7 -14 1
    -7 -14 -1
    -7 14 1
    7 14 1
    7 -14 -1
    -7 -14 1
    -7 14 -1
    -8 -14 -1
    -8 -14 1
    0 -15 -1
    0 -15 1
    0 15 1
    0 15 -1
    -1 15 1
    1 15 -1
    1 -15 1
    1 -15 -1
    -1 -15 1
    1 15 1
    -1 15 -1
    -2 15 1
    2 -15 1
    2 -15 -1
    -2 15 -1
    -2 -15 1
    3 -15 1
    3 15 -1
    -3 15 1
    3 -15 -1
    -3 15 -1
    3 15 1
    4 15 -1
    -4 -15 -1
    4 -15 1
    -4 15 1
    -4 15 -1
    4 15 1
    4 -15 -1
    5 15 -1
    5 -15 1
    -5 -15 -1
    -5 15 1
    5 -15 -1
    5 15 1
    -5 15 -1
    -6 -15 -1
    6 15 -1
    6 -15 1
    -6 15 1
    6 -15 -1
    -6 15 -1
    6 15 1
    -7 -15 -1
    0 16 -1
    0 -16 1
    0 16 1
    1 -16 1
    -1 16 1
    -1 16 -1
    -1 -16 1
    1 -16 -1
    1 16 1
    2 -16 1
    -2 16 1
    -2 16 -1
    2 -16 -1
    3 -16 1
    -3 16 1
    3 -16 -1
    -3 16 -1
    -4 16 1
    4 -16 1
    4 16 -1
    4 -16 -1
    -4 16 -1
    4 16 1
    5 -16 1
    -5 16 1
    5 16 -1
    5 -16 -1
    -5 16 -1
    5 16 1
    6 16 1
    0 17 -1
    0 -17 1
    0 17 1
    -1 17 1
    1 -17 1
    -1 17 -1
    2 -17 1
    -2 17 1
    -2 17 -1
    2 -17 -1
    -3 17 1
    3 -17 1
    -3 17 -1
    3 -17 -1
    4 -17 1
    4 -17 -1
    5 17 -1
    0 18 1
    1 -18 1
    -1 18 1
    -1 18 -1
    2 -18 1
    0 0 2
    0 0 -2
    -1 0 2
    -1 0 2
    -1 0 -2
    1 0 -2
    -1 0 -2
    1 0 -2
    1 0 2
    1 0 2
    -2 0 -2
    -2 0 2
    -2 0 2
    -2 0 -2
    -2 0 -2
    -2 0 -2
    2 0 -2
    2 0 -2
    -3 0 -2
    -3 0 -2
    -3 0 -2
    -3 0 2
    -3 0 -2
    -3 0 2
    3 0 -2
    -4 0 -2
    -4 0 2
    -4 0 -2
    -4 0 -2
    -4 0 -2
    4 0 -2
    -4 0 2
    -4 0 2
    5 0 -2
    -5 0 2
    -5 0 -2
    -5 0 2
    -5 0 -2
    -5 0 -2
    -5 0 2
    -6 0 -2
    6 0 -2
    6 0 2
    -6 0 -2
    -6 0 2
    -6 0 -2
    -6 0 2
    7 0 2
    -7 0 -2
    -7 0 2
    -7 0 -2
    7 0 -2
    -7 0 -2
    8 0 -2
    -8 0 2
    8 0 -2
    -8 0 -2
    8 0 2
    -8 0 -2
    9 0 -2
    -9 0 -2
    -9 0 2
    -9 0 -2
    9 0 2
    9 0 -2
    -10 0 -2
    -10 0 -2
    10 0 -2
    10 0 2
    -10 0 2
    -11 0 -2
    11 0 -2
    -11 0 2
    12 0 2
    12 0 -2
    -12 0 2
    -13 0 2
    0 1 2
    0 1 -2
    0 1 2
    0 -1 2
    0 -1 -2
    0 1 -2
    0 -1 -2
    1 1 -2
    1 -1 2
    -1 -1 -2
    -1 1 2
    -1 1 2
    -1 -1 -2
    -1 1 -2
    -1 -1 2
    1 1 2
    1 -1 -2
    -1 -1 2
    -1 1 -2
    -1 1 -2
    1 -1 -2
    -1 -1 2
    -2 -1 -2
    -2 1 2
    -2 -1 -2
    -2 1 2
    -2 -1 -2
    2 1 -2
    -2 1 -2
    2 -1 -2
    -2 -1 2
    -2 1 -2
    2 -1 -2
    2 1 2
    -2 1 -2
    -2 1 -2
    -2 -1 2
    -2 -1 2
    -3 1 2
    -3 -1 -2
    3 1 -2
    -3 1 2
    -3 -1 -2
    -3 -1 -2
    -3 1 -2
    3 -1 -2
    -3 1 -2
    -3 1 -2
    -3 -1 2
    3 1 2
    3 -1 -2
    -3 1 -2
    -3 -1 2
    -3 -1 2
    -4 1 2
    -4 1 2
    4 1 -2
    -4 -1 -2
    -4 -1 -2
    -4 -1 2
    -4 -1 2
    -4 -1 2
    -4 1 -2
    4 1 2
    4 -1 -2
    -4 1 -2
    -4 1 -2
    -4 1 -2
    4 -1 -2
    -5 1 2
    -5 -1 -2
    -5 1 2
    -5 -1 -2
    5 1 -2
    5 -1 -2
    -5 1 -2
    -5 -1 2
    5 -1 -2
    -5 1 -2
    -5 -1 2
    5 1 2
    5 1 2
    -5 1 -2
    -5 1 -2
    -5 -1 2
    6 1 -2
    -6 -1 -2
    -6 1 2
    6 -1 2
    -6 -1 -2
    -6 1 2
    6 -1 -2
    -6 1 -2
    6 1 2
    -6 -1 2
    -6 -1 2
    -6 -1 2
    -6 1 -2
    6 1 2
    -6 1 -2
    6 -1 -2
    -7 -1 -2
    7 -1 2
    -7 1 2
    -7 -1 -2
    7 1 -2
    -7 1 2
    7 -1 -2
    7 -1 -2
    -7 -1 2
    -7 1 -2
    7 1 2
    -7 1 -2
    -7 1 -2
    -7 -1 2
    7 1 2
    8 -1 2
    -8 1 2
    -8 -1 -2
    -8 -1 -2
    8 1 -2
    8 1 2
    -8 -1 2
    -8 1 -2
    8 -1 -2
    8 -1 -2
    -8 1 -2
    -8 -1 2
    -8 1 -2
    -9 -1 -2
    9 -1 2
    9 1 -2
    -9 -1 -2
    -9 1 2
    -9 1 -2
    -9 -1 2
    -9 1 -2
    9 -1 -2
    9 1 2
    -10 -1 -2
    10 1 -2
    -10 1 2
    -10 -1 -2
    10 1 2
    10 -1 -2
    -10 -1 2
    -10 1 -2
    11 -1 2
    -11 1 2
    -11 -1 -2
    -11 -1 -2
    11 1 -2
    -11 -1 2
    11 -1 -2
    -11 1 -2
    -12 1 2
    12 1 -2
    12 -1 2
    12 -1 -2
    -12 1 -2
    -12 -1 2
    -13 1 2
    -13 -1 2
    0 -2 2
    0 -2 -2
    0 -2 2
    0 2 2
    0 2 -2
    0 2 -2
    0 2 2
    -1 -2 -2
    1 -2 2
    -1 2 2
    -1 -2 -2
    1 -2 2
    -1 -2 -2
    1 2 -2
    -1 2 2
    1 2 -2
    -1 2 -2
    -1 -2 2
    1 -2 -2
    -1 -2 2
    1 -2 -2
    -1 2 -2
    1 2 2
    -2 -2 -2
    -2 2 2
    -2 -2 -2
    2 2 -2
    -2 2 2
    -2 -2 -2
    2 -2 -2
    -2 -2 2
    -2 -2 2
    2 -2 -2
    2 2 2
    -2 2 -2
    -2 2 -2
    -3 -2 -2
    -3 2 2
    -3 -2 -2
    3 2 -2
    -3 2 2
    3 -2 -2
    -3 2 -2
    3 2 2
    -3 2 -2
    -3 2 -2
    -3 -2 2
    -3 -2 2
    -3 2 -2
    3 -2 -2
    3 2 2
    -4 -2 -2
    -4 -2 -2
    4 2 -2
    -4 2 2
    -4 2 2
    -4 2 -2
    -4 2 -2
    -4 2 -2
    -4 2 -2
    -4 -2 2
    4 2 2
    4 2 2
    4 -2 -2
    -4 -2 2
    4 -2 -2
    -5 -2 -2
    -5 -2 -2
    -5 2 2
    5 2 -2
    -5 2 2
    -5 -2 2
    5 -2 -2
    -5 -2 2
    -5 2 -2
    5 2 2
    -5 2 -2
    5 2 2
    5 -2 -2
    -5 2 -2
    -5 2 -2
    6 2 -2
    -6 2 2
    -6 2 2
    -6 -2 -2
    -6 -2 -2
    -6 -2 2
    -6 -2 2
    6 2 2
    6 2 2
    -6 2 -2
    6 -2 -2
    6 -2 -2
    -6 2 -2
    -6 2 -2
    -6 2 -2
    7 -2 2
    -7 2 2
    -7 -2 -2
    -7 -2 -2
    7 2 -2
    -7 2 2
    -7 2 -2
    7 2 2
    -7 -2 2
    7 -2 -2
    -7 2 -2
    -7 2 -2
    -7 -2 2
    7 -2 -2
    8 -2 2
    -8 -2 -2
    8 2 -2
    -8 2 2
    -8 -2 -2
    8 -2 -2
    -8 -2 2
    8 2 2
    -8 -2 2
    -8 2 -2
    -8 2 -2
    -9 -2 -2
    -9 -2 -2
    -9 2 2
    9 -2 2
    9 2 -2
    -9 -2 2
    -9 2 -2
    -9 -2 2
    9 -2 -2
    9 2 2
    -10 -2 -2
    10 2 -2
    -10 -2 -2
    10 -2 2
    -10 2 2
    10 2 2
    -10 2 -2
    10 -2 -2
    -10 -2 2
    -10 -2 2
    11 2 -2
    -11 -2 -2
    11 -2 2
    -11 2 2
    11 -2 -2
    -11 -2 2
    -11 2 -2
    11 2 2
    -12 -2 -2
    12 -2 2
    -12 2 2
    12 2 -2
    -12 2 -2
    -12 -2 2
    12 -2 -2
    13 -2 2
    -13 -2 2
    0 -3 -2
    0 -3 -2
    0 3 2
    0 3 2
    0 -3 2
    0 3 -2
    0 -3 2
    0 3 -2
    -1 3 2
    1 3 -2
    -1 3 2
    1 -3 2
    1 -3 2
    -1 -3 -2
    -1 3 2
    -1 -3 -2
    1 3 -2
    1 3 2
    -1 -3 2
    -1 3 -2
    -1 3 -2
    1 -3 -2
    -1 -3 2
    1 3 2
    -2 -3 -2
    2 3 -2
    2 3 -2
    -2 3 2
    -2 3 2
    -2 -3 -2
    2 -3 2
    2 -3 2
    -2 -3 2
    -2 -3 2
    2 -3 -2
    2 3 2
    -2 3 -2
    2 3 2
    -2 3 -2
    3 -3 2
    -3 -3 -2
    -3 3 2
    3 3 -2
    -3 3 2
    -3 -3 -2
    3 3 2
    -3 3 -2
    3 -3 -2
    -3 3 -2
    3 3 2
    -3 -3 2
    -3 -3 2
    -3 3 -2
    4 3 -2
    -4 -3 -2
    -4 -3 -2
    -4 3 2
    4 -3 2
    -4 3 2
    -4 3 -2
    4 -3 -2
    -4 3 -2
    -4 3 -2
    -4 -3 2
    4 3 2
    -4 -3 2
    4 -3 -2
    4 3 2
    5 -3 2
    -5 -3 -2
    -5 -3 -2
    -5 3 2
    -5 3 2
    5 3 -2
    -5 3 -2
    5 -3 -2
    5 -3 -2
    -5 3 -2
    -5 -3 2
    5 3 2
    -5 3 -2
    5 3 2
    -5 -3 2
    -6 3 2
    -6 -3 -2
    6 -3 2
    6 3 -2
    -6 3 2
    -6 -3 -2
    -6 -3 2
    -6 3 -2
    6 -3 -2
    -6 -3 2
    -6 3 -2
    6 3 2
    -6 3 -2
    6 -3 -2
    6 3 2
    -7 3 2
    7 3 -2
    7 -3 2
    -7 3 2
    -7 -3 -2
    7 -3 2
    -7 -3 -2
    -7 -3 2
    -7 3 -2
    -7 3 -2
    -7 -3 2
    7 3 2
    7 -3 -2
    8 3 -2
    -8 -3 -2
    -8 3 2
    8 -3 2
    -8 -3 -2
    -8 3 -2
    8 3 2
    -8 3 -2
    -8 -3 2
    8 -3 -2
    -8 -3 2
    -9 -3 -2
    9 3 -2
    9 -3 2
    -9 -3 -2
    -9 3 2
    -9 -3 2
    -9 -3 2
    9 -3 -2
    -9 3 -2
    9 3 2
    10 -3 2
    10 3 -2
    -10 3 2
    -10 -3 -2
    -10 -3 2
    10 3 2
    10 -3 -2
    -10 -3 2
    -10 3 -2
    11 -3 2
    -11 3 2
    -11 -3 -2
    11 3 -2
    11 3 2
    -11 -3 2
    -11 3 -2
    11 -3 -2
    -11 -3 2
    12 3 -2
    -12 3 2
    -12 -3 -2
    12 -3 2
    -12 3 -2
    -12 -3 2
    12 -3 -2
    12 3 2
    13 -3 2
    -13 3 -2
    0 4 2
    0 -4 -2
    0 -4 2
    0 -4 2
    0 4 -2
    0 -4 -2
    0 4 2
    0 4 -2
    -1 4 2
    1 4 -2
    1 -4 2
    -1 -4 -2
    -1 -4 -2
    1 4 -2
    -1 4 2
    -1 4 2
    1 -4 2
    -1 -4 2
    1 4 2
    1 -4 -2
    -1 -4 2
    -1 4 -2
    1 4 2
    -1 4 -2
    -2 -4 -2
    2 4 -2
    2 -4 2
    -2 -4 -2
    2 4 -2
    -2 4 2
    2 -4 2
    -2 4 2
    -2 -4 2
    -2 4 -2
    2 -4 -2
    -2 4 -2
    2 4 2
    2 4 2
    -2 -4 2
    3 -4 2
    -3 4 2
    -3 4 2
    3 4 -2
    -3 -4 -2
    3 -4 2
    -3 -4 -2
    3 4 -2
    -3 4 -2
    -3 -4 2
    3 4 2
    -3 4 -2
    3 -4 -2
    -3 -4 2
    3 4 2
    4 -4 2
    -4 -4 -2
    4 4 -2
    -4 4 2
    -4 4 2
    -4 -4 -2
    -4 4 -2
    4 -4 -2
    4 4 2
    -4 4 -2
    -4 -4 2
    -4 4 -2
    4 4 2
    -4 -4 2
    -5 4 2
    -5 -4 -2
    5 4 -2
    -5 4 2
    5 -4 2
    -5 -4 -2
    5 -4 -2
    -5 -4 2
    -5 -4 2
    -5 4 -2
    -5 4 -2
    -5 4 -2
    5 4 2
    5 -4 -2
    5 4 2
    -6 4 2
    6 4 -2
    6 -4 2
    -6 -4 -2
    -6 4 2
    -6 -4 -2
    6 -4 -2
    -6 -4 2
    -6 4 -2
    6 4 2
    -6 -4 2
    -6 4 -2
    -6 4 -2
    7 -4 2
    -7 4 2
    7 4 -2
    -7 4 2
    -7 -4 -2
    -7 -4 -2
    -7 4 -2
    7 -4 -2
    7 4 2
    -7 4 -2
    -7 -4 2
    -7 -4 2
    -8 4 2
    -8 4 2
    -8 -4 -2
    8 -4 2
    -8 -4 -2
    8 4 -2
    -8 4 -2
    8 4 2
    -8 -4 2
    8 -4 -2
    -8 4 -2
    -8 -4 2
    -9 -4 -2
    -9 -4 -2
    -9 4 2
    9 4 -2
    9 -4 2
    9 4 2
    9 -4 -2
    -9 -4 2
    -9 4 -2
    -9 -4 2
    -9 4 -2
    -10 4 2
    -10 -4 -2
    10 4 -2
    10 -4 2
    -10 -4 2
    -10 4 -2
    -10 -4 2
    10 -4 -2
    10 4 2
    -11 -4 -2
    11 4 -2
    11 -4 2
    -11 4 2
    -11 4 -2
    -11 -4 2
    11 -4 -2
    -11 -4 2
    11 4 2
    -12 -4 -2
    -12 4 2
    12 -4 2
    12 4 2
    12 -4 -2
    -12 -4 2
    -12 4 -2
    13 -4 2
    0 5 2
    0 5 2
    0 -5 -2
    0 -5 2
    0 5 -2
    0 -5 2
    0 5 -2
    0 -5 -2
    1 -5 2
    -1 5 2
    1 5 -2
    -1 5 2
    1 -5 2
    -1 -5 -2
    1 5 -2
    -1 -5 -2
    1 5 2
    -1 -5 2
    -1 -5 2
    -1 5 -2
    -1 5 -2
    1 5 2
    1 -5 -2
    1 -5 -2
    -2 5 2
    2 -5 2
    -2 5 2
    -2 5 2
    2 5 -2
    2 5 -2
    -2 -5 -2
    2 -5 2
    -2 -5 -2
    -2 -5 2
    2 5 2
    2 5 2
    -2 -5 2
    -2 5 -2
    -2 5 -2
    2 -5 -2
    3 5 -2
    -3 -5 -2
    -3 5 2
    -3 -5 -2
    3 5 -2
    3 -5 2
    3 -5 2
    -3 5 2
    3 -5 -2
    -3 5 -2
    -3 -5 2
    -3 5 -2
    -3 -5 2
    3 5 2
    3 5 2
    4 -5 2
    4 5 -2
    -4 -5 -2
    -4 5 2
    -4 5 2
    -4 -5 -2
    4 5 -2
    -4 -5 2
    4 5 2
    4 5 2
    4 -5 -2
    -4 -5 2
    -4 5 -2
    -4 5 -2
    -5 5 2
    -5 -5 -2
    5 -5 2
    -5 5 2
    5 5 -2
    -5 -5 -2
    -5 -5 2
    -5 5 -2
    5 5 2
    -5 -5 2
    5 5 2
    5 -5 -2
    -5 5 -2
    -5 5 -2
    -6 5 2
    6 5 -2
    6 -5 2
    -6 5 2
    -6 -5 -2
    -6 -5 -2
    -6 5 -2
    -6 5 -2
    6 5 2
    -6 5 -2
    -6 -5 2
    6 -5 -2
    -6 -5 2
    7 -5 2
    -7 5 2
    -7 5 2
    7 5 -2
    -7 -5 -2
    -7 -5 -2
    7 5 2
    -7 -5 2
    -7 -5 2
    7 -5 -2
    -7 5 -2
    -7 5 -2
    -8 -5 -2
    -8 5 2
    8 5 -2
    -8 5 2
    8 -5 2
    -8 -5 -2
    -8 5 -2
    -8 5 -2
    -8 -5 2
    -8 -5 2
    8 -5 -2
    8 5 2
    -9 5 2
    9 -5 2
    9 5 -2
    -9 -5 -2
    -9 5 -2
    9 -5 -2
    -9 -5 2
    -9 -5 2
    9 5 2
    -9 5 -2
    -10 5 2
    10 -5 2
    10 5 -2
    -10 -5 -2
    10 -5 -2
    10 5 2
    -10 -5 2
    -10 5 -2
    -10 -5 2
    -11 -5 -2
    -11 5 2
    11 5 -2
    11 -5 2
    -11 5 -2
    11 -5 -2
    -11 -5 2
    -11 -5 2
    11 5 2
    12 5 -2
    -12 5 2
    -12 -5 -2
    -12 5 -2
    -12 -5 2
    12 5 2
    12 -5 -2
    0 -6 -2
    0 6 -2
    0 -6 2
    0 -6 -2
    0 6 -2
    0 -6 2
    0 6 2
    0 6 2
    -1 -6 -2
    -1 6 2
    1 -6 2
    1 -6 2
    -1 -6 -2
    1 6 -2
    1 6 -2
    -1 6 2
    1 -6 -2
    -1 6 -2
    -1 6 -2
    -1 -6 2
    1 -6 -2
    -1 -6 2
    1 6 2
    1 6 2
    -2 -6 -2
    2 -6 2
    2 6 -2
    2 -6 2
    -2 -6 -2
    -2 6 2
    -2 6 2
    2 6 -2
    2 -6 -2
    -2 -6 2
    2 6 2
    2 6 2
    -2 -6 2
    -2 6 -2
    -2 6 -2
    3 6 -2
    3 -6 2
    3 -6 2
    3 6 -2
    -3 -6 -2
    -3 6 2
    -3 6 2
    -3 -6 -2
    -3 -6 2
    3 6 2
    3 -6 -2
    -3 -6 2
    -3 6 -2
    -3 6 -2
    3 6 2
    4 -6 2
    -4 -6 -2
    4 6 -2
    -4 6 2
    4 -6 2
    -4 6 2
    -4 -6 -2
    4 6 -2
    4 6 2
    -4 6 -2
    4 6 2
    -4 -6 2
    -4 6 -2
    4 -6 -2
    -4 -6 2
    5 -6 2
    -5 -6 -2
    -5 6 2
    -5 6 2
    -5 -6 -2
    5 6 -2
    -5 6 -2
    -5 -6 2
    -5 -6 2
    -5 6 -2
    5 -6 -2
    5 6 2
    5 6 2
    6 6 -2
    -6 6 2
    -6 -6 -2
    -6 6 2
    -6 -6 -2
    6 -6 2
    -6 6 -2
    -6 -6 2
    6 -6 -2
    -6 6 -2
    6 6 2
    -6 -6 2
    -7 -6 -2
    -7 6 2
    -7 6 2
    -7 -6 -2
    7 -6 2
    7 6 -2
    -7 6 -2
    7 6 2
    -7 6 -2
    7 -6 -2
    -7 -6 2
    -7 -6 2
    -8 6 2
    8 -6 2
    8 6 -2
    -8 6 2
    -8 -6 -2
    -8 6 -2
    -8 -6 2
    -8 -6 2
    -8 6 -2
    8 6 2
    8 -6 -2
    9 6 -2
    9 -6 2
    -9 -6 -2
    -9 6 2
    -9 6 2
    -9 6 -2
    -9 -6 2
    9 -6 -2
    9 6 2
    -9 6 -2
    -9 -6 2
    -10 6 2
    -10 -6 -2
    10 6 -2
    10 -6 2
    10 6 2
    -10 6 -2
    -10 -6 2
    10 -6 -2
    -10 -6 2
    -11 6 2
    -11 -6 -2
    11 6 -2
    -11 -6 2
    -11 6 -2
    11 6 2
    11 -6 -2
    12 6 -2
    -12 6 -2
    12 6 2
    12 -6 -2
    0 -7 2
    0 7 -2
    0 7 -2
    0 7 2
    0 -7 -2
    0 7 2
    0 -7 2
    0 -7 -2
    -1 7 2
    -1 -7 -2
    -1 -7 -2
    -1 7 2
    1 7 -2
    1 7 -2
    1 -7 2
    1 -7 2
    -1 7 -2
    1 7 2
    -1 -7 2
    -1 7 -2
    -1 -7 2
    1 7 2
    1 -7 -2
    1 -7 -2
    2 7 -2
    -2 7 2
    -2 -7 -2
    2 -7 2
    -2 -7 -2
    2 -7 2
    2 7 -2
    -2 7 2
    2 -7 -2
    2 7 2
    2 7 2
    -2 -7 2
    2 -7 -2
    -2 -7 2
    -2 7 -2
    -2 7 -2
    3 7 -2
    -3 -7 -2
    3 7 -2
    3 -7 2
    -3 -7 -2
    3 -7 2
    -3 7 2
    -3 7 -2
    -3 7 -2
    3 7 2
    3 7 2
    3 -7 -2
    -3 -7 2
    -3 -7 2
    -4 7 2
    4 -7 2
    4 -7 2
    -4 -7 -2
    4 7 -2
    -4 -7 -2
    -4 7 2
    4 7 2
    -4 -7 2
    -4 -7 2
    4 7 2
    -4 7 -2
    -4 7 -2
    4 -7 -2
    5 -7 2
    -5 7 2
    5 -7 2
    -5 -7 -2
    -5 -7 -2
    5 7 -2
    -5 7 2
    -5 -7 2
    5 7 2
    -5 -7 2
    5 -7 -2
    -5 7 -2
    -6 -7 -2
    -6 7 2
    6 7 -2
    -6 7 2
    6 -7 2
    -6 -7 -2
    6 -7 2
    6 7 2
    -6 -7 2
    -6 7 -2
    -6 -7 2
    6 -7 -2
    -7 7 2
    -7 -7 -2
    7 -7 2
    7 7 -2
    -7 7 2
    7 7 2
    -7 7 -2
    7 -7 -2
    -7 -7 2
    -7 -7 2
    8 -7 2
    -8 -7 -2
    8 7 -2
    -8 7 2
    -8 7 2
    8 7 2
    -8 -7 2
    8 -7 -2
    -8 7 -2
    -8 7 -2
    -8 -7 2
    -9 -7 -2
    -9 7 2
    -9 7 2
    9 7 -2
    -9 7 -2
    9 -7 -2
    -9 -7 2
    -9 7 -2
    -9 -7 2
    9 7 2
    -10 7 2
    10 7 -2
    -10 -7 -2
    -10 7 -2
    10 -7 -2
    -10 7 -2
    10 7 2
    -10 -7 2
    -10 -7 2
    11 7 -2
    -11 7 2
    -11 -7 -2
    11 -7 -2
    -11 7 -2
    -11 -7 2
    11 7 2
    12 7 -2
    12 -7 -2
    0 8 2
    0 -8 -2
    0 8 -2
    0 8 -2
    0 -8 2
    0 -8 -2
    0 8 2
    0 -8 2
    -1 -8 -2
    1 8 -2
    1 -8 2
    1 8 -2
    1 -8 2
    -1 8 2
    -1 -8 -2
    -1 8 2
    -1 -8 2
    1 -8 -2
    -1 8 -2
    1 8 2
    -1 -8 2
    1 8 2
    1 -8 -2
    -1 8 -2
    -2 8 2
    2 8 -2
    -2 -8 -2
    2 -8 2
    -2 8 2
    2 -8 2
    -2 -8 -2
    2 8 -2
    2 8 2
    -2 -8 2
    2 8 2
    2 -8 -2
    -2 8 -2
    -2 8 -2
    -2 -8 2
    2 -8 -2
    3 -8 2
    3 8 -2
    3 -8 2
    -3 8 2
    -3 -8 -2
    3 8 -2
    -3 -8 -2
    -3 -8 2
    -3 8 -2
    3 8 2
    3 -8 -2
    -3 8 -2
    -3 -8 2
    3 -8 -2
    3 8 2
    -4 8 2
    -4 -8 -2
    4 -8 2
    -4 -8 -2
    4 8 -2
    4 -8 2
    4 -8 -2
    4 8 2
    -4 8 -2
    4 8 2
    -4 -8 2
    -4 -8 2
    5 8 -2
    -5 -8 -2
    -5 8 2
    5 -8 2
    -5 8 2
    5 -8 2
    -5 -8 -2
    -5 -8 2
    5 -8 -2
    5 8 2
    -5 8 -2
    -5 -8 2
    6 8 -2
    6 -8 2
    -6 8 2
    -6 8 2
    6 -8 2
    -6 -8 -2
    6 8 2
    -6 -8 2
    -6 8 -2
    6 -8 -2
    -6 -8 2
    7 -8 2
    7 8 -2
    7 -8 2
    -7 -8 -2
    -7 8 2
    -7 8 2
    7 -8 -2
    -7 8 -2
    7 8 2
    -7 -8 2
    -7 -8 2
    -8 8 2
    8 8 -2
    8 -8 2
    -8 -8 -2
    -8 8 2
    8 8 2
    -8 -8 2
    -8 -8 2
    8 -8 -2
    -8 8 -2
    9 -8 2
    -9 8 2
    -9 -8 -2
    9 8 -2
    -9 8 2
    9 8 2
    -9 8 -2
    9 -8 -2
    -9 -8 2
    -9 -8 2
    -10 8 2
    -10 -8 -2
    10 8 -2
    10 -8 -2
    10 8 2
    -10 -8 2
    -10 8 -2
    -11 -8 -2
    -11 8 2
    11 8 -2
    11 8 2
    -11 -8 2
    11 -8 -2
    0 -9 -2
    0 -9 -2
    0 9 2
    0 9 -2
    0 9 -2
    0 -9 2
    0 9 2
    0 -9 2
    -1 -9 -2
    1 -9 2
    1 9 -2
    1 -9 2
    -1 9 2
    -1 9 2
    1 9 -2
    -1 -9 -2
    1 9 2
    1 9 2
    -1 -9 2
    1 -9 -2
    -1 9 -2
    -1 -9 2
    1 -9 -2
    -1 9 -2
    -2 -9 -2
    2 -9 2
    -2 9 2
    -2 -9 -2
    2 9 -2
    2 -9 2
    2 9 -2
    2 9 2
    -2 -9 2
    -2 9 -2
    -2 -9 2
    2 -9 -2
    2 -9 -2
    2 9 2
    -2 9 -2
    3 9 -2
    3 9 -2
    -3 9 2
    3 -9 2
    -3 -9 -2
    -3 -9 -2
    3 -9 2
    3 -9 -2
    3 9 2
    -3 -9 2
    3 9 2
    -3 9 -2
    3 -9 -2
    -3 -9 2
    4 -9 2
    -4 -9 -2
    -4 9 2
    4 -9 2
    -4 -9 -2
    4 9 -2
    4 9 2
    -4 -9 2
    4 9 2
    4 -9 -2
    -4 9 -2
    -4 -9 2
    4 -9 -2
    5 9 -2
    -5 9 2
    -5 -9 -2
    5 -9 2
    -5 9 -2
    5 9 2
    5 -9 -2
    -5 -9 2
    -5 -9 2
    5 -9 -2
    -6 9 2
    6 9 -2
    -6 -9 -2
    -6 9 2
    6 -9 2
    6 9 2
    -6 -9 2
    6 -9 -2
    -6 -9 2
    -6 9 -2
    -7 9 2
    7 9 -2
    -7 9 2
    7 -9 2
    -7 -9 -2
    -7 -9 2
    -7 9 -2
    -7 -9 2
    7 -9 -2
    7 9 2
    8 -9 2
    8 9 -2
    -8 -9 -2
    -8 9 2
    -8 9 2
    -8 -9 2
    8 -9 -2
    -8 9 -2
    -8 -9 2
    8 9 2
    -9 9 2
    9 -9 2
    9 9 -2
    -9 -9 -2
    -9 9 2
    9 -9 -2
    9 9 2
    -9 -9 2
    -9 9 -2
    -10 9 2
    -10 -9 -2
    10 9 -2
    10 -9 2
    10 9 2
    -10 -9 2
    -10 9 -2
    10 -9 -2
    -11 -9 2
    0 10 -2
    0 10 2
    0 -10 -2
    0 -10 2
    0 -10 -2
    0 -10 2
    0 10 -2
    0 10 2
    -1 -10 -2
    1 -10 2
    1 10 -2
    1 -10 2
    1 10 -2
    -1 -10 -2
    -1 10 2
    -1 10 -2
    1 10 2
    1 -10 -2
    1 10 2
    -1 10 -2
    -1 -10 2
    1 -10 -2
    -1 -10 2
    -2 -10 -2
    -2 10 2
    -2 -10 -2
    2 10 -2
    2 10 -2
    2 -10 2
    2 -10 2
    2 10 2
    2 -10 -2
    -2 -10 2
    2 10 2
    -2 -10 2
    -2 10 -2
    2 -10 -2
    -2 10 -2
    -3 -10 -2
    3 -10 2
    -3 -10 -2
    -3 10 2
    3 10 -2
    3 -10 -2
    -3 10 -2
    -3 -10 2
    3 10 2
    3 -10 -2
    -3 -10 2
    3 10 2
    -4 10 2
    4 10 -2
    4 -10 2
    -4 -10 -2
    -4 -10 2
    -4 10 -2
    4 10 2
    -4 -10 2
    4 -10 -2
    4 -10 -2
    5 10 -2
    -5 10 2
    5 -10 2
    -5 -10 -2
    5 -10 -2
    5 -10 -2
    5 10 2
    -5 -10 2
    -5 10 -2
    -5 -10 2
    6 -10 2
    6 10 -2
    -6 -10 -2
    -6 10 2
    6 10 2
    6 -10 -2
    -6 10 -2
    6 -10 -2
    -6 -10 2
    -6 -10 2
    -7 -10 -2
    7 10 -2
    7 -10 2
    -7 10 2
    7 10 2
    7 -10 -2
    -7 -10 2
    7 -10 -2
    -7 10 -2
    -7 -10 2
    -8 10 2
    8 -10 2
    -8 -10 -2
    8 10 -2
    8 10 2
    -8 -10 2
    -8 10 -2
    -8 -10 2
    8 -10 -2
    -9 -10 -2
    9 -10 2
    -9 10 2
    9 10 -2
    9 10 2
    -9 10 -2
    -9 -10 2
    9 -10 -2
    -10 -10 -2
    -10 10 2
    -10 10 2
    10 10 -2
    10 -10 2
    -10 10 -2
    -10 -10 2
    10 10 2
    0 -11 2
    0 -11 2
    0 11 -2
    0 11 2
    0 11 -2
    0 -11 -2
    0 11 2
    0 -11 -2
    1 11 -2
    1 -11 2
    -1 11 2
    -1 -11 -2
    1 11 -2
    -1 -11 -2
    -1 -11 2
    1 -11 -2
    1 11 2
    1 11 2
    1 -11 -2
    -1 -11 2
    -1 11 -2
    -1 11 -2
    -2 -11 -2
    -2 -11 -2
    2 11 -2
    2 -11 2
    -2 11 2
    2 11 -2
    2 11 2
    -2 -11 2
    2 -11 -2
    -2 -11 2
    2 -11 -2
    2 11 2
    -2 11 -2
    3 -11 2
    3 11 -2
    -3 -11 -2
    -3 11 2
    -3 -11 -2
    3 11 2
    -3 -11 2
    -3 11 -2
    3 -11 -2
    3 11 2
    -3 -11 2
    3 -11 -2
    4 11 -2
    4 -11 2
    -4 -11 -2
    -4 11 2
    4 -11 -2
    -4 11 -2
    4 11 2
    -4 -11 2
    -4 -11 2
    4 -11 -2
    -5 -11 -2
    5 -11 2
    -5 11 2
    5 11 -2
    5 -11 -2
    -5 -11 2
    -5 -11 2
    -5 11 -2
    5 -11 -2
    5 11 2
    -6 11 2
    6 -11 2
    6 11 -2
    -6 -11 -2
    6 -11 -2
    6 -11 -2
    6 11 2
    -6 11 -2
    -6 -11 2
    -6 -11 2
    -7 11 2
    7 11 -2
    7 -11 2
    -7 -11 -2
    -7 11 -2
    -7 -11 2
    7 -11 -2
    -7 -11 2
    7 -11 -2
    7 11 2
    8 -11 2
    8 11 -2
    -8 -11 -2
    -8 11 2
    -8 -11 2
    8 -11 -2
    -8 11 -2
    8 11 2
    -9 -11 -2
    9 11 -2
    -9 11 2
    9 -11 2
    9 11 2
    9 -11 -2
    -9 11 -2
    -9 -11 2
    -10 11 2
    -10 11 -2
    -10 -11 2
    0 12 -2
    0 12 2
    0 -12 2
    0 12 -2
    0 -12 -2
    0 -12 -2
    -1 -12 -2
    1 12 -2
    1 12 -2
    1 -12 2
    -1 12 2
    -1 -12 -2
    1 12 2
    1 -12 -2
    -1 -12 2
    -1 12 -2
    1 12 2
    1 -12 -2
    2 12 -2
    -2 -12 -2
    2 -12 2
    2 12 -2
    -2 12 2
    -2 -12 -2
    -2 -12 2
    2 -12 -2
    -2 12 -2
    2 -12 -2
    2 12 2
    2 12 2
    -2 -12 2
    3 -12 2
    -3 -12 -2
    3 12 -2
    3 -12 -2
    -3 12 -2
    3 12 2
    -3 -12 2
    3 12 2
    3 -12 -2
    -3 -12 2
    -4 12 2
    4 12 -2
    4 -12 2
    -4 -12 -2
    4 -12 -2
    -4 12 -2
    4 -12 -2
    -4 -12 2
    -4 -12 2
    4 12 2
    -5 12 2
    -5 -12 -2
    5 -12 2
    5 12 -2
    -5 -12 2
    5 -12 -2
    -5 12 -2
    5 12 2
    5 -12 -2
    -5 -12 2
    -6 -12 -2
    -6 12 2
    6 12 -2
    6 -12 2
    -6 12 -2
    -6 -12 2
    -6 -12 2
    6 12 2
    6 -12 -2
    -7 12 2
    7 -12 2
    7 12 -2
    -7 -12 -2
    -7 12 -2
    7 12 2
    -7 -12 2
    7 -12 -2
    -8 12 2
    -8 -12 -2
    8 12 -2
    8 -12 2
    -8 12 -2
    8 -12 -2
    8 12 2
    -8 -12 2
    9 -12 2
    9 12 -2
    -9 12 2
    -9 -12 -2
    9 12 2
    -9 -12 2
    -9 12 -2
    9 -12 -2
    0 13 -2
    0 -13 2
    0 -13 -2
    0 13 2
    0 -13 -2
    -1 13 2
    -1 -13 -2
    1 13 -2
    -1 -13 -2
    1 13 -2
    1 -13 2
    -1 -13 2
    -1 13 -2
    1 13 2
    1 -13 -2
    1 -13 -2
    -2 13 2
    2 -13 2
    -2 -13 -2
    2 13 -2
    2 -13 -2
    -2 13 -2
    2 13 2
    2 13 2
    2 -13 -2
    -2 -13 2
    3 13 -2
    -3 13 2
    -3 -13 -2
    3 -13 2
    -3 -13 2
    3 -13 -2
    -3 13 -2
    3 13 2
    3 -13 -2
    4 -13 2
    -4 13 2
    4 13 -2
    -4 -13 -2
    -4 13 -2
    -4 -13 2
    4 13 2
    4 -13 -2
    5 -13 2
    5 13 -2
    -5 -13 -2
    -5 13 2
    5 -13 -2
    -5 -13 2
    5 13 2
    -5 13 -2
    -5 -13 2
    -6 13 2
    6 13 -2
    6 -13 2
    -6 -13 -2
    6 -13 -2
    -6 -13 2
    -6 13 -2
    6 13 2
    7 13 -2
    -7 13 2
    -7 -13 -2
    7 -13 2
    7 -13 -2
    7 13 2
    -7 -13 2
    -7 13 -2
    -8 -13 -2
    8 -13 2
    8 13 -2
    -8 13 2
    -8 -13 2
    8 -13 -2
    8 13 2
    -8 13 -2
    -9 -13 2
    0 -14 -2
    0 14 -2
    0 -14 2
    0 -14 -2
    0 14 2
    1 -14 2
    -1 -14 -2
    1 14 -2
    -1 14 2
    1 14 -2
    1 -14 -2
    -1 -14 2
    -1 14 -2
    1 14 2
    1 -14 -2
    2 -14 2
    -2 14 2
    2 14 -2
    -2 -14 -2
    2 14 2
    -2 -14 2
    -2 14 -2
    2 -14 -2
    -3 -14 -2
    -3 14 2
    3 14 -2
    3 -14 2
    3 -14 -2
    -3 14 -2
    3 14 2
    -3 -14 2
    4 14 -2
    -4 -14 -2
    4 -14 2
    -4 14 2
    -4 -14 2
    4 -14 -2
    4 14 2
    -4 14 -2
    -5 14 2
    5 14 -2
    -5 -14 -2
    5 -14 2
    5 -14 -2
    -5 14 -2
    5 14 2
    -6 14 2
    6 14 -2
    6 -14 2
    -6 -14 -2
    -6 14 -2
    6 14 2
    6 -14 -2
    -7 14 2
    -7 -14 -2
    7 -14 2
    7 14 -2
    7 -14 -2
    7 14 2
    -7 14 -2
    -8 -14 -2
    0 15 2
    0 -15 2
    0 15 -2
    -1 -15 -2
    1 15 -2
    1 -15 2
    -1 15 2
    1 15 2
    -1 15 -2
    -1 -15 2
    1 -15 -2
    2 15 -2
    2 -15 2
    -2 15 2
    -2 -15 -2
    -2 -15 2
    -2 15 -2
    2 -15 -2
    3 15 -2
    -3 15 2
    -3 -15 -2
    3 -15 2
    -3 15 -2
    3 -15 -2
    -3 -15 2
    -4 15 2
    4 15 -2
    -4 -15 -2
    4 -15 2
    4 15 2
    -4 15 -2
    4 -15 -2
    5 -15 2
    5 15 -2
    -5 15 2
    -5 -15 -2
    5 -15 -2
    5 15 2
    -5 15 -2
    -6 15 2
    6 -15 2
    6 15 -2
    -6 -15 -2
    6 -15 -2
    6 15 2
    -6 15 -2
    -7 -15 -2
    0 -16 2
    0 16 -2
    0 16 2
    1 -16 2
    -1 16 2
    -1 -16 2
    1 16 2
    -1 16 -2
    -2 16 2
    2 -16 2
    2 -16 -2
    -2 16 -2
    -2 -16 2
    3 16 -2
    3 -16 2
    -3 16 2
    -3 16 -2
    3 -16 -2
    4 -16 2
    -4 16 2
    4 16 -2
    -4 -16 -2
    4 -16 -2
    -4 16 -2
    -5 16 2
    -5 -16 -2
    5 -16 2
    5 16 -2
    -5 16 -2
    5 -16 -2
    5 16 2
    -6 -16 -2
    6 16 2
    0 -17 2
    0 17 2
    1 -17 2
    -1 17 2
    -1 17 -2
    -1 -17 2
    2 -17 2
    -2 17 2
    -2 17 -2
    3 -17 2
    -3 17 2
    -3 17 -2
    3 -17 -2
    4 17 -2
    4 -17 -2
    0 -18 2
    0 18 2
    1 -18 2
    -1 18 2
    -1 18 -2
    0 0 -3
    0 0 -3
    0 0 3
    0 0 3
    1 0 -3
    1 0 3
    -1 0 3
    1 0 -3
    -1 0 -3
    -1 0 3
    1 0 3
    -1 0 -3
    -2 0 -3
    2 0 -3
    2 0 -3
    -2 0 -3
    2 0 3
    -2 0 3
    -2 0 3
    -2 0 -3
    -3 0 -3
    -3 0 3
    3 0 -3
    3 0 -3
    -3 0 -3
    -3 0 3
    -3 0 -3
    -3 0 -3
    -4 0 -3
    -4 0 3
    4 0 -3
    -4 0 -3
    -4 0 3
    -4 0 -3
    -4 0 -3
    4 0 -3
    -5 0 -3
    -5 0 -3
    -5 0 -3
    -5 0 3
    -5 0 -3
    -5 0 3
    5 0 -3
    5 0 -3
    -6 0 -3
    -6 0 3
    6 0 -3
    6 0 -3
    -6 0 -3
    -6 0 3
    -6 0 -3
    7 0 3
    -7 0 -3
    -7 0 3
    -7 0 -3
    -7 0 -3
    7 0 -3
    7 0 -3
    8 0 3
    -8 0 -3
    8 0 -3
    -8 0 -3
    -8 0 3
    8 0 -3
    9 0 3
    -9 0 3
    -9 0 -3
    9 0 -3
    -9 0 -3
    -10 0 -3
    10 0 -3
    -10 0 -3
    -10 0 3
    10 0 3
    11 0 -3
    -11 0 3
    -11 0 -3
    12 0 -3
    -12 0 3
    0 1 -3
    0 -1 3
    0 -1 -3
    0 1 -3
    0 1 3
    0 -1 -3
    0 1 3
    -1 1 3
    -1 -1 -3
    1 1 -3
    1 -1 3
    1 1 -3
    -1 -1 -3
    -1 1 3
    -1 -1 3
    -1 1 -3
    1 -1 -3
    -1 1 -3
    -1 1 -3
    1 -1 -3
    1 1 3
    -1 -1 3
    -2 -1 -3
    2 -1 3
    -2 1 3
    -2 -1 -3
    -2 1 3
    2 1 -3
    -2 -1 -3
    2 -1 -3
    -2 1 -3
    -2 1 -3
    2 -1 -3
    2 1 3
    -2 -1 3
    -2 1 -3
    -2 -1 3
    3 1 -3
    -3 -1 -3
    -3 -1 -3
    -3 1 3
    -3 -1 -3
    -3 1 3
    -3 1 -3
    -3 -1 3
    -3 1 -3
    3 1 3
    -3 -1 3
    -3 1 -3
    3 -1 -3
    3 -1 -3
    -3 -1 3
    -3 1 -3
    -4 1 3
    -4 -1 -3
    4 1 -3
    -4 -1 -3
    -4 1 3
    -4 -1 -3
    -4 -1 3
    -4 1 -3
    4 -1 -3
    -4 1 -3
    4 1 3
    -4 1 -3
    -4 -1 3
    -4 -1 3
    -4 1 -3
    4 -1 -3
    -5 -1 -3
    -5 -1 -3
    -5 -1 -3
    -5 1 3
    5 1 -3
    -5 1 3
    -5 1 -3
    5 -1 -3
    -5 -1 3
    -5 1 -3
    -5 -1 3
    5 1 3
    5 -1 -3
    -5 -1 3
    -5 1 -3
    -5 1 -3
    -6 1 3
    6 1 -3
    -6 -1 -3
    -6 -1 -3
    -6 1 3
    6 -1 -3
    6 1 3
    6 -1 -3
    -6 -1 3
    6 1 3
    -6 1 -3
    -6 1 -3
    -6 -1 3
    -6 1 -3
    -6 1 -3
    7 -1 3
    -7 -1 -3
    -7 1 3
    -7 -1 -3
    7 1 -3
    7 -1 -3
    -7 1 -3
    -7 1 -3
    -7 1 -3
    -7 -1 3
    7 1 3
    7 1 3
    7 -1 -3
    8 -1 3
    -8 -1 -3
    -8 -1 -3
    -8 1 3
    8 1 -3
    8 1 3
    -8 1 -3
    -8 -1 3
    8 -1 -3
    -8 1 -3
    -8 1 -3
    9 -1 3
    9 1 -3
    9 1 -3
    -9 1 3
    -9 -1 -3
    -9 -1 -3
    -9 1 -3
    -9 1 -3
    9 -1 -3
    -9 -1 3
    9 1 3
    -10 -1 -3
    10 1 -3
    -10 1 3
    -10 -1 -3
    -10 1 -3
    -10 -1 3
    10 -1 -3
    -10 1 -3
    10 1 3
    11 -1 3
    -11 -1 -3
    11 1 -3
    -11 1 3
    -11 1 -3
    -11 -1 3
    11 1 3
    11 -1 -3
    -12 1 3
    12 -1 3
    -12 -1 -3
    12 1 -3
    12 -1 -3
    -12 -1 3
    0 2 3
    0 2 -3
    0 2 -3
    0 -2 3
    0 -2 -3
    0 -2 -3
    0 2 3
    0 2 -3
    -1 2 3
    -1 2 3
    1 -2 3
    1 2 -3
    1 2 -3
    -1 -2 -3
    -1 -2 -3
    1 2 3
    -1 -2 3
    -1 2 -3
    1 -2 -3
    -1 2 -3
    1 -2 -3
    -1 -2 3
    -2 -2 -3
    -2 -2 -3
    -2 -2 -3
    2 -2 3
    -2 2 3
    -2 2 3
    2 2 -3
    2 -2 -3
    2 2 3
    -2 2 -3
    -2 2 -3
    -2 -2 3
    -2 -2 3
    -2 -2 3
    -2 2 -3
    2 -2 -3
    -3 -2 -3
    -3 -2 -3
    -3 2 3
    -3 -2 -3
    -3 2 3
    3 2 -3
    3 2 3
    3 -2 -3
    -3 2 -3
    -3 -2 3
    3 -2 -3
    -3 2 -3
    -3 2 -3
    -3 2 -3
    -3 -2 3
    4 2 -3
    -4 2 3
    -4 2 3
    -4 -2 -3
    -4 -2 -3
    -4 2 -3
    -4 2 -3
    -4 2 -3
    -4 2 -3
    4 -2 -3
    4 2 3
    4 -2 -3
    -4 -2 3
    -4 -2 3
    5 2 -3
    -5 -2 -3
    -5 -2 -3
    -5 2 3
    -5 2 3
    -5 2 -3
    -5 2 -3
    5 2 3
    -5 -2 3
    5 -2 -3
    -5 2 -3
    5 2 3
    5 -2 -3
    -5 -2 3
    -5 2 -3
    -6 -2 -3
    -6 2 3
    -6 -2 -3
    6 2 -3
    -6 2 3
    6 2 3
    -6 2 -3
    6 -2 -3
    6 -2 -3
    -6 2 -3
    6 2 3
    -6 2 -3
    -6 -2 3
    -6 2 -3
    -6 -2 3
    -7 2 3
    7 2 -3
    -7 -2 -3
    -7 -2 -3
    -7 2 3
    7 2 3
    7 2 3
    -7 2 -3
    -7 2 -3
    -7 2 -3
    7 -2 -3
    -7 -2 3
    -7 2 -3
    -7 -2 3
    8 -2 3
    -8 2 3
    -8 -2 -3
    8 2 -3
    -8 -2 -3
    -8 -2 3
    -8 2 -3
    -8 -2 3
    -8 2 -3
    8 2 3
    -8 2 -3
    8 -2 -3
    -9 2 3
    -9 -2 -3
    9 2 -3
    -9 -2 -3
    9 -2 -3
    9 2 3
    -9 -2 3
    -9 2 -3
    10 2 -3
    10 -2 3
    -10 -2 -3
    10 2 -3
    -10 2 3
    -10 -2 3
    -10 2 -3
    10 -2 -3
    10 2 3
    -11 2 3
    11 2 -3
    -11 -2 -3
    11 -2 3
    11 -2 -3
    -11 -2 3
    11 2 3
    -11 2 -3
    -12 -2 -3
    12 2 -3
    12 -2 3
    -12 2 3
    -12 -2 3
    12 -2 -3
    -12 2 -3
    13 -2 3
    0 3 3
    0 -3 3
    0 -3 3
    0 3 -3
    0 -3 -3
    0 -3 -3
    0 3 -3
    0 3 3
    -1 3 3
    1 3 -3
    1 -3 3
    -1 3 3
    1 -3 3
    -1 -3 -3
    -1 -3 -3
    1 3 -3
    -1 -3 -3
    -1 3 -3
    1 -3 -3
    -1 3 -3
    -1 -3 3
    1 -3 -3
    1 3 3
    -1 -3 3
    2 -3 3
    2 -3 3
    -2 -3 -3
    2 3 -3
    -2 -3 -3
    -2 3 3
    2 3 -3
    -2 -3 -3
    -2 3 3
    -2 -3 3
    -2 -3 3
    2 3 3
    -2 3 -3
    2 -3 -3
    -2 3 -3
    2 -3 -3
    -3 -3 -3
    3 3 -3
    -3 -3 -3
    -3 3 3
    3 -3 3
    3 -3 3
    -3 3 3
    -3 -3 3
    3 3 3
    3 -3 -3
    -3 3 -3
    3 3 3
    3 -3 -3
    -3 3 -3
    -3 -3 3
    -4 -3 -3
    4 -3 3
    -4 -3 -3
    4 3 -3
    -4 3 3
    -4 3 3
    -4 3 -3
    -4 -3 3
    4 -3 -3
    -4 -3 3
    4 -3 -3
    -4 3 -3
    4 3 3
    -4 3 -3
    4 3 3
    -5 -3 -3
    5 -3 3
    -5 3 3
    -5 3 3
    5 3 -3
    -5 -3 -3
    5 -3 -3
    -5 -3 3
    5 3 3
    -5 3 -3
    5 3 3
    -5 3 -3
    5 -3 -3
    -5 3 -3
    -5 -3 3
    6 -3 3
    -6 3 3
    -6 -3 -3
    -6 -3 -3
    6 3 -3
    -6 3 3
    -6 -3 3
    -6 3 -3
    6 3 3
    6 -3 -3
    -6 3 -3
    6 3 3
    -6 -3 3
    -6 3 -3
    -7 -3 -3
    -7 3 3
    7 3 -3
    -7 -3 -3
    -7 3 3
    7 -3 3
    -7 -3 3
    7 -3 -3
    -7 -3 3
    -7 3 -3
    7 3 3
    -7 3 -3
    -7 3 -3
    -8 -3 -3
    8 -3 3
    -8 -3 -3
    8 3 -3
    8 -3 3
    -8 3 3
    -8 3 -3
    8 3 3
    8 -3 -3
    -8 -3 3
    -8 -3 3
    -8 3 -3
    -9 3 3
    -9 -3 -3
    9 3 -3
    9 -3 3
    -9 -3 3
    -9 3 -3
    -9 3 -3
    -9 -3 3
    9 3 3
    9 -3 -3
    10 3 -3
    -10 -3 -3
    -10 3 3
    10 -3 3
    -10 3 -3
    -10 -3 3
    10 3 3
    -10 -3 3
    10 -3 -3
    -11 -3 -3
    11 -3 3
    11 3 -3
    -11 3 3
    11 -3 -3
    -11 3 -3
    -11 -3 3
    11 3 3
    12 3 -3
    -12 -3 -3
    -12 3 3
    12 -3 3
    -12 3 -3
    12 -3 -3
    12 3 3
    -12 -3 3
    13 -3 3
    0 -4 -3
    0 4 3
    0 -4 3
    0 -4 -3
    0 4 3
    0 -4 3
    0 4 -3
    0 4 -3
    1 4 -3
    -1 -4 -3
    -1 4 3
    1 -4 3
    -1 4 3
    1 4 -3
    -1 4 3
    -1 -4 -3
    1 -4 3
    -1 4 -3
    1 4 3
    -1 4 -3
    -1 -4 3
    1 -4 -3
    1 4 3
    -1 -4 3
    -2 -4 -3
    -2 -4 -3
    -2 4 3
    2 -4 3
    2 -4 3
    2 4 -3
    2 4 -3
    -2 4 3
    -2 4 -3
    2 -4 -3
    -2 -4 3
    -2 -4 3
    -2 4 -3
    2 4 3
    2 4 3
    3 -4 3
    -3 4 3
    3 -4 3
    -3 4 3
    3 4 -3
    -3 -4 -3
    3 4 -3
    -3 -4 -3
    -3 4 -3
    -3 -4 3
    -3 -4 3
    3 -4 -3
    3 4 3
    -3 4 -3
    3 4 3
    4 -4 3
    4 -4 3
    -4 -4 -3
    -4 -4 -3
    -4 4 3
    4 4 -3
    -4 4 3
    4 -4 -3
    4 4 3
    -4 -4 3
    -4 4 -3
    -4 -4 3
    -4 4 -3
    4 4 3
    -5 -4 -3
    5 4 -3
    5 -4 3
    -5 -4 -3
    -5 4 3
    -5 4 3
    -5 4 -3
    5 4 3
    -5 4 -3
    -5 -4 3
    5 -4 -3
    5 4 3
    -5 4 -3
    -5 -4 3
    -6 -4 -3
    6 -4 3
    -6 4 3
    -6 4 3
    6 4 -3
    -6 -4 -3
    -6 4 -3
    -6 -4 3
    6 4 3
    -6 -4 3
    6 -4 -3
    -6 4 -3
    -6 4 -3
    6 4 3
    -7 -4 -3
    7 4 -3
    -7 -4 -3
    7 -4 3
    -7 4 3
    -7 4 3
    -7 -4 3
    -7 4 -3
    -7 4 -3
    7 4 3
    7 -4 -3
    -7 4 -3
    -7 -4 3
    8 4 -3
    -8 4 3
    -8 4 3
    8 -4 3
    -8 -4 -3
    -8 -4 3
    -8 4 -3
    -8 -4 3
    8 4 3
    8 -4 -3
    -8 4 -3
    -9 -4 -3
    9 4 -3
    -9 4 3
    9 -4 3
    -9 4 -3
    -9 -4 3
    -9 4 -3
    9 -4 -3
    9 4 3
    -9 -4 3
    -10 4 3
    10 4 -3
    10 -4 3
    -10 -4 -3
    -10 -4 3
    10 4 3
    -10 4 -3
    10 -4 -3
    -10 -4 3
    -11 -4 -3
    11 -4 3
    11 4 -3
    -11 4 3
    11 -4 -3
    -11 4 -3
    -11 -4 3
    11 4 3
    -11 -4 3
    12 -4 3
    -12 -4 -3
    -12 4 3
    12 4 -3
    -12 -4 3
    12 4 3
    -12 4 -3
    12 -4 -3
    0 5 3
    0 5 -3
    0 5 3
    0 5 -3
    0 -5 3
    0 -5 3
    0 -5 -3
    0 -5 -3
    -1 5 3
    -1 -5 -3
    -1 -5 -3
    1 -5 3
    1 -5 3
    -1 5 3
    1 5 -3
    -1 5 3
    1 5 -3
    -1 -5 3
    1 -5 -3
    1 5 3
    -1 -5 3
    1 5 3
    -1 5 -3
    -1 5 -3
    -2 -5 -3
    2 -5 3
    -2 -5 -3
    2 5 -3
    -2 5 3
    2 -5 3
    -2 5 3
    -2 5 3
    2 5 -3
    -2 -5 3
    -2 -5 3
    -2 5 -3
    2 5 3
    2 5 3
    -2 5 -3
    2 -5 -3
    3 -5 3
    3 -5 3
    -3 -5 -3
    3 5 -3
    -3 5 3
    -3 -5 -3
    3 5 -3
    -3 5 3
    3 5 3
    3 -5 -3
    -3 -5 3
    -3 5 -3
    -3 5 -3
    3 5 3
    -3 -5 3
    -4 -5 -3
    -4 -5 -3
    -4 5 3
    -4 5 3
    4 -5 3
    4 -5 3
    4 5 -3
    -4 -5 3
    -4 -5 3
    4 5 3
    4 -5 -3
    4 5 3
    -4 5 -3
    -4 5 -3
    -5 -5 -3
    5 -5 3
    5 5 -3
    -5 5 3
    -5 5 3
    -5 -5 -3
    5 5 3
    -5 5 -3
    5 5 3
    5 -5 -3
    -5 5 -3
    -5 -5 3
    -5 -5 3
    6 5 -3
    6 -5 3
    -6 -5 -3
    -6 -5 -3
    -6 5 3
    -6 5 3
    -6 -5 3
    -6 5 -3
    6 -5 -3
    -6 5 -3
    6 5 3
    -6 -5 3
    -6 5 -3
    7 -5 3
    -7 -5 -3
    -7 -5 -3
    7 5 -3
    -7 5 3
    -7 5 3
    -7 -5 3
    7 -5 -3
    7 5 3
    -7 5 -3
    -7 -5 3
    -7 5 -3
    -8 5 3
    8 5 -3
    -8 5 3
    -8 -5 -3
    8 -5 3
    -8 5 -3
    -8 -5 3
    -8 5 -3
    8 -5 -3
    -8 -5 3
    8 5 3
    9 5 -3
    9 -5 3
    -9 -5 -3
    -9 5 3
    9 5 3
    -9 -5 3
    -9 -5 3
    -9 5 -3
    -9 5 -3
    9 -5 -3
    -10 5 3
    10 5 -3
    -10 -5 -3
    10 -5 3
    -10 -5 3
    -10 -5 3
    10 -5 -3
    10 5 3
    -10 5 -3
    -11 5 3
    11 5 -3
    -11 -5 -3
    -11 -5 3
    -11 -5 3
    -11 5 -3
    11 5 3
    11 -5 -3
    12 5 -3
    -12 -5 -3
    -12 5 3
    -12 -5 3
    12 5 3
    -12 5 -3
    12 -5 -3
    0 -6 -3
    0 6 -3
    0 6 3
    0 -6 -3
    0 6 -3
    0 -6 3
    0 -6 3
    0 6 3
    -1 -6 -3
    -1 -6 -3
    -1 6 3
    1 -6 3
    1 6 -3
    1 6 -3
    -1 6 3
    1 -6 3
    -1 -6 3
    -1 6 -3
    -1 6 -3
    1 -6 -3
    1 6 3
    1 6 3
    1 -6 -3
    -1 -6 3
    2 -6 3
    2 6 -3
    2 -6 3
    -2 -6 -3
    -2 -6 -3
    -2 6 3
    -2 6 3
    -2 6 3
    2 6 -3
    -2 -6 3
    2 6 3
    2 6 3
    2 -6 -3
    -2 6 -3
    -2 6 -3
    -2 -6 3
    -3 -6 -3
    3 6 -3
    3 -6 3
    -3 6 3
    -3 -6 -3
    3 6 -3
    -3 6 3
    3 -6 3
    3 6 3
    -3 6 -3
    -3 -6 3
    3 -6 -3
    -3 -6 3
    3 6 3
    -3 6 -3
    -4 6 3
    -4 -6 -3
    -4 6 3
    4 -6 3
    4 6 -3
    -4 -6 -3
    4 -6 3
    4 6 3
    -4 -6 3
    4 -6 -3
    -4 6 -3
    4 6 3
    -4 -6 3
    -4 6 -3
    -5 6 3
    -5 6 3
    -5 -6 -3
    5 -6 3
    -5 -6 -3
    5 -6 3
    5 6 -3
    5 -6 -3
    5 6 3
    -5 6 -3
    5 6 3
    -5 -6 3
    -5 6 -3
    -5 -6 3
    -6 -6 -3
    -6 -6 -3
    6 6 -3
    6 -6 3
    -6 6 3
    6 -6 3
    -6 6 3
    6 6 3
    -6 6 -3
    -6 -6 3
    -6 -6 3
    6 -6 -3
    -7 6 3
    7 6 -3
    -7 -6 -3
    7 -6 3
    -7 6 3
    -7 -6 3
    7 -6 -3
    -7 6 -3
    7 6 3
    -7 -6 3
    -8 6 3
    -8 6 3
    8 6 -3
    8 -6 3
    -8 -6 -3
    8 6 3
    -8 -6 3
    8 -6 -3
    -8 6 -3
    -8 -6 3
    -8 6 -3
    9 -6 3
    -9 -6 -3
    9 6 -3
    -9 6 3
    9 -6 -3
    -9 -6 3
    -9 6 -3
    -9 -6 3
    -9 6 -3
    9 6 3
    -10 6 3
    -10 -6 -3
    10 6 -3
    -10 6 -3
    10 -6 -3
    -10 6 -3
    10 6 3
    -10 -6 3
    -10 -6 3
    -11 -6 -3
    11 6 -3
    -11 6 3
    -11 -6 3
    -11 -6 3
    11 -6 -3
    11 6 3
    -11 6 -3
    12 6 -3
    12 -6 -3
    12 6 3
    -12 6 -3
    0 7 3
    0 -7 -3
    0 7 -3
    0 -7 -3
    0 7 3
    0 -7 3
    0 -7 3
    0 7 -3
    -1 7 3
    1 -7 3
    1 7 -3
    -1 7 3
    -1 -7 -3
    -1 -7 -3
    1 7 -3
    1 -7 3
    -1 7 -3
    -1 7 -3
    1 -7 -3
    -1 -7 3
    1 7 3
    -1 -7 3
    1 7 3
    1 -7 -3
    -2 -7 -3
    -2 7 3
    2 -7 3
    2 -7 3
    -2 -7 -3
    -2 7 3
    2 7 -3
    2 7 -3
    -2 -7 3
    2 7 3
    -2 -7 3
    2 -7 -3
    2 7 3
    -2 7 -3
    -2 7 -3
    2 -7 -3
    3 -7 3
    -3 7 3
    3 7 -3
    -3 7 3
    3 7 -3
    3 -7 3
    -3 -7 -3
    -3 -7 -3
    3 7 3
    -3 7 -3
    3 7 3
    3 -7 -3
    -3 -7 3
    -3 -7 3
    -3 7 -3
    -4 7 3
    -4 -7 -3
    -4 7 3
    4 -7 3
    -4 -7 -3
    4 -7 3
    4 7 -3
    -4 -7 3
    4 7 3
    4 7 3
    4 -7 -3
    -4 -7 3
    -4 7 -3
    -4 7 -3
    -5 -7 -3
    -5 7 3
    -5 -7 -3
    -5 7 3
    5 -7 3
    5 7 -3
    5 -7 3
    5 7 3
    -5 -7 3
    5 -7 -3
    -5 7 -3
    -5 -7 3
    5 7 3
    -6 -7 -3
    6 7 -3
    6 -7 3
    -6 7 3
    6 -7 3
    -6 7 3
    6 7 3
    6 -7 -3
    -6 -7 3
    -6 -7 3
    -6 7 -3
    7 7 -3
    7 -7 3
    -7 7 3
    -7 7 3
    7 -7 3
    -7 -7 -3
    -7 -7 3
    -7 7 -3
    7 7 3
    -7 -7 3
    7 -7 -3
    -8 7 3
    8 -7 3
    -8 7 3
    -8 -7 -3
    8 7 -3
    -8 -7 3
    8 -7 -3
    -8 7 -3
    -8 -7 3
    8 7 3
    -9 7 3
    -9 -7 -3
    -9 7 3
    9 7 -3
    -9 -7 3
    -9 -7 3
    9 7 3
    9 -7 -3
    -9 7 -3
    10 7 -3
    -10 -7 -3
    -10 7 3
    -10 -7 3
    -10 -7 3
    -10 7 -3
    10 -7 -3
    10 7 3
    11 7 -3
    -11 7 3
    -11 -7 -3
    -11 -7 3
    11 7 3
    -11 -7 3
    11 -7 -3
    12 7 -3
    0 8 3
    0 -8 -3
    0 -8 3
    0 8 -3
    0 8 3
    0 8 -3
    0 -8 3
    0 -8 -3
    1 -8 3
    -1 8 3
    -1 -8 -3
    1 8 -3
    1 -8 3
    1 8 -3
    -1 -8 -3
    -1 8 3
    1 8 3
    1 -8 -3
    -1 8 -3
    -1 -8 3
    1 8 3
    -1 -8 3
    -1 8 -3
    1 -8 -3
    2 -8 3
    -2 8 3
    2 -8 3
    -2 -8 -3
    2 8 -3
    -2 -8 -3
    2 8 -3
    2 8 3
    2 8 3
    -2 8 -3
    2 -8 -3
    -2 8 -3
    -2 -8 3
    2 -8 -3
    -2 -8 3
    3 8 -3
    3 -8 3
    -3 8 3
    3 -8 3
    -3 -8 -3
    -3 -8 -3
    3 8 -3
    3 8 3
    3 -8 -3
    -3 8 -3
    -3 -8 3
    3 8 3
    -3 -8 3
    -3 8 -3
    3 -8 -3
    -4 8 3
    4 -8 3
    4 8 -3
    -4 -8 -3
    4 -8 3
    -4 8 3
    -4 -8 -3
    -4 8 -3
    -4 8 -3
    4 8 3
    4 -8 -3
    -4 -8 3
    4 8 3
    -4 -8 3
    -5 -8 -3
    -5 8 3
    5 8 -3
    5 -8 3
    -5 8 3
    5 8 3
    5 -8 -3
    -5 -8 3
    -5 8 -3
    -5 -8 3
    6 8 -3
    6 -8 3
    -6 8 3
    -6 8 3
    -6 -8 -3
    -6 8 -3
    6 8 3
    6 -8 -3
    -6 -8 3
    -6 -8 3
    -7 8 3
    -7 -8 -3
    7 8 -3
    -7 8 3
    7 -8 3
    -7 -8 3
    -7 8 -3
    7 -8 -3
    7 8 3
    -7 -8 3
    8 -8 3
    -8 8 3
    8 8 -3
    -8 8 3
    -8 -8 -3
    -8 8 -3
    8 8 3
    -8 -8 3
    8 -8 -3
    -8 -8 3
    -9 -8 -3
    9 -8 3
    9 8 -3
    -9 8 3
    -9 8 3
    9 -8 -3
    -9 8 -3
    9 8 3
    -9 -8 3
    -9 -8 3
    -10 -8 -3
    10 -8 3
    -10 8 3
    10 8 -3
    -10 -8 3
    10 -8 -3
    -10 -8 3
    10 8 3
    -10 8 -3
    -11 -8 -3
    11 8 -3
    -11 8 3
    11 -8 3
    11 8 3
    11 -8 -3
    -11 -8 3
    0 9 -3
    0 9 3
    0 -9 3
    0 -9 -3
    0 9 3
    0 -9 -3
    0 -9 3
    0 9 -3
    -1 9 3
    -1 9 3
    1 -9 3
    -1 -9 -3
    1 -9 3
    -1 -9 -3
    1 9 -3
    1 9 -3
    1 -9 -3
    1 9 3
    -1 9 -3
    -1 9 -3
    1 9 3
    -1 -9 3
    -1 -9 3
    1 -9 -3
    2 9 -3
    2 -9 3
    2 -9 3
    -2 -9 -3
    -2 9 3
    2 9 -3
    -2 -9 -3
    -2 -9 3
    2 -9 -3
    2 -9 -3
    -2 -9 3
    2 9 3
    -2 9 -3
    -2 9 -3
    2 9 3
    -3 9 3
    -3 -9 -3
    3 -9 3
    3 9 -3
    3 9 -3
    -3 -9 -3
    3 9 3
    3 -9 -3
    -3 9 -3
    3 -9 -3
    -3 9 -3
    3 9 3
    -3 -9 3
    -3 -9 3
    -4 9 3
    -4 -9 -3
    4 9 -3
    4 -9 3
    -4 -9 3
    4 9 3
    4 9 3
    4 -9 -3
    4 -9 -3
    -4 -9 3
    -4 9 -3
    -5 -9 -3
    5 -9 3
    -5 9 3
    -5 9 3
    5 9 -3
    -5 -9 3
    -5 -9 3
    5 -9 -3
    -5 9 -3
    5 9 3
    -6 9 3
    -6 -9 -3
    6 9 -3
    6 -9 3
    -6 9 3
    -6 -9 3
    6 9 3
    -6 9 -3
    6 -9 -3
    -6 -9 3
    -7 9 3
    7 9 -3
    -7 -9 -3
    -7 9 3
    7 -9 3
    -7 -9 3
    7 9 3
    -7 9 -3
    7 -9 -3
    -7 -9 3
    8 9 -3
    8 -9 3
    -8 9 3
    -8 9 3
    -8 -9 -3
    8 -9 -3
    8 9 3
    -8 -9 3
    -8 9 -3
    -8 -9 3
    -9 -9 -3
    9 -9 3
    9 9 -3
    -9 9 3
    -9 9 3
    -9 9 -3
    9 9 3
    9 -9 -3
    -9 -9 3
    -9 -9 3
    10 9 -3
    -10 -9 -3
    -10 9 3
    10 -9 3
    -10 -9 3
    10 9 3
    10 -9 -3
    -10 9 -3
    -11 -9 3
    11 -9 -3
    0 -10 -3
    0 -10 3
    0 10 3
    0 -10 3
    0 10 -3
    0 10 3
    0 10 -3
    0 -10 -3
    1 10 -3
    -1 -10 -3
    1 10 -3
    1 -10 3
    -1 10 3
    -1 -10 -3
    -1 -10 3
    -1 10 -3
    1 -10 -3
    1 10 3
    -1 -10 3
    1 -10 -3
    1 10 3
    -1 10 -3
    -2 -10 -3
    -2 10 3
    -2 -10 -3
    2 -10 3
    2 10 -3
    2 10 -3
    2 -10 -3
    -2 10 -3
    -2 -10 3
    -2 -10 3
    2 10 3
    2 -10 -3
    2 10 3
    -2 10 -3
    -3 10 3
    3 10 -3
    -3 -10 -3
    3 -10 3
    -3 10 -3
    3 10 3
    3 10 3
    3 -10 -3
    -3 -10 3
    -3 -10 3
    3 -10 -3
    4 -10 3
    -4 10 3
    -4 -10 -3
    4 10 -3
    -4 10 -3
    -4 -10 3
    -4 -10 3
    4 10 3
    4 10 3
    4 -10 -3
    4 -10 -3
    5 -10 3
    -5 10 3
    5 10 -3
    -5 -10 -3
    -5 -10 3
    -5 -10 3
    5 10 3
    5 -10 -3
    -5 10 -3
    5 -10 -3
    -6 10 3
    -6 -10 -3
    6 -10 3
    6 10 -3
    6 10 3
    -6 -10 3
    -6 -10 3
    -6 10 -3
    6 -10 -3
    7 10 -3
    -7 10 3
    -7 -10 -3
    -7 10 3
    7 -10 3
    7 -10 -3
    -7 -10 3
    -7 -10 3
    -7 10 -3
    7 10 3
    -8 10 3
    -8 -10 -3
    8 -10 3
    8 10 -3
    -8 10 3
    8 -10 -3
    8 10 3
    -8 10 -3
    -8 -10 3
    -8 -10 3
    9 10 -3
    -9 10 3
    9 -10 3
    -9 10 3
    -9 -10 -3
    -9 -10 3
    -9 10 -3
    9 -10 -3
    9 10 3
    -10 -10 -3
    -10 10 3
    10 -10 3
    10 10 -3
    -10 -10 3
    -10 10 -3
    10 -10 -3
    10 10 3
    -11 10 -3
    0 11 -3
    0 -11 3
    0 -11 -3
    0 11 3
    0 11 -3
    0 -11 -3
    -1 -11 -3
    1 11 -3
    1 11 -3
    1 -11 3
    -1 11 3
    -1 -11 -3
    1 -11 -3
    1 11 3
    1 -11 -3
    -1 11 -3
    1 11 3
    -1 11 -3
    -1 -11 3
    2 11 -3
    -2 -11 -3
    -2 -11 -3
    2 -11 3
    2 11 -3
    -2 11 3
    2 11 3
    -2 11 -3
    -2 -11 3
    2 -11 -3
    -2 -11 3
    2 11 3
    2 -11 -3
    -3 11 3
    3 -11 3
    3 11 -3
    -3 -11 -3
    3 -11 -3
    -3 -11 3
    3 11 3
    3 -11 -3
    -3 11 -3
    3 11 3
    -3 -11 3
    -4 -11 -3
    4 -11 3
    4 11 -3
    -4 11 3
    4 -11 -3
    -4 -11 3
    -4 11 -3
    4 11 3
    4 -11 -3
    -4 -11 3
    -5 11 3
    5 11 -3
    5 -11 3
    -5 -11 -3
    5 -11 -3
    -5 -11 3
    -5 11 -3
    -5 -11 3
    5 -11 -3
    5 11 3
    -6 -11 -3
    -6 11 3
    6 -11 3
    6 11 -3
    -6 11 -3
    -6 -11 3
    -6 -11 3
    6 -11 -3
    6 -11 -3
    6 11 3
    7 11 -3
    -7 -11 -3
    7 -11 3
    -7 11 3
    -7 -11 3
    7 -11 -3
    7 11 3
    -7 11 -3
    -7 -11 3
    7 -11 -3
    -8 -11 -3
    -8 11 3
    8 -11 3
    8 11 -3
    8 -11 -3
    8 11 3
    -8 -11 3
    -8 -11 3
    -8 11 -3
    8 -11 -3
    -9 -11 -3
    9 -11 3
    9 11 -3
    -9 11 3
    -9 11 -3
    9 -11 -3
    -9 -11 3
    9 -11 -3
    9 11 3
    -10 11 3
    -10 11 -3
    -10 -11 3
    0 -12 -3
    0 12 -3
    0 -12 3
    0 -12 -3
    0 12 3
    0 12 -3
    1 12 -3
    1 -12 3
    -1 -12 -3
    -1 12 3
    1 12 -3
    -1 -12 -3
    -1 -12 3
    -1 12 -3
    1 12 3
    1 -12 -3
    -1 12 -3
    1 12 3
    1 -12 -3
    -2 12 3
    2 -12 3
    -2 -12 -3
    2 12 -3
    2 12 -3
    2 -12 -3
    -2 12 -3
    -2 -12 3
    2 12 3
    2 12 3
    2 -12 -3
    -3 -12 -3
    3 12 -3
    3 -12 3
    -3 12 3
    3 -12 -3
    -3 12 -3
    3 12 3
    3 -12 -3
    3 12 3
    -3 -12 3
    -4 12 3
    4 12 -3
    -4 -12 -3
    4 -12 3
    4 -12 -3
    4 12 3
    -4 -12 3
    4 -12 -3
    -4 12 -3
    -4 -12 3
    -5 12 3
    5 12 -3
    -5 -12 -3
    5 -12 3
    -5 -12 3
    -5 -12 3
    -5 12 -3
    5 -12 -3
    5 12 3
    5 -12 -3
    6 12 -3
    -6 12 3
    -6 -12 -3
    6 -12 3
    6 -12 -3
    -6 -12 3
    -6 12 -3
    6 -12 -3
    6 12 3
    -6 -12 3
    7 -12 3
    -7 -12 -3
    7 12 -3
    -7 12 3
    7 -12 -3
    7 -12 -3
    7 12 3
    -7 -12 3
    -7 12 -3
    -7 -12 3
    -8 12 3
    8 12 -3
    8 -12 3
    -8 -12 -3
    8 -12 -3
    8 12 3
    -8 -12 3
    -8 12 -3
    -9 12 3
    -9 -12 -3
    9 -12 3
    9 12 -3
    -9 -12 3
    -9 12 -3
    9 -12 -3
    9 12 3
    0 13 -3
    0 13 -3
    0 -13 -3
    0 -13 -3
    0 13 3
    0 -13 3
    1 13 -3
    -1 -13 -3
    -1 13 3
    1 13 -3
    1 -13 3
    1 13 3
    -1 -13 3
    -1 13 -3
    1 -13 -3
    1 -13 -3
    -2 13 3
    2 13 -3
    -2 -13 -3
    2 -13 3
    -2 -13 3
    -2 13 -3
    2 13 3
    2 -13 -3
    2 13 3
    2 -13 -3
    3 13 -3
    -3 -13 -3
    3 -13 3
    -3 13 3
    -3 -13 3
    3 -13 -3
    3 13 3
    -3 13 -3
    3 -13 -3
    4 -13 3
    -4 -13 -3
    4 13 -3
    -4 13 3
    4 13 3
    -4 13 -3
    4 -13 -3
    4 -13 -3
    -4 -13 3
    5 13 -3
    -5 -13 -3
    5 -13 3
    -5 13 3
    5 -13 -3
    -5 13 -3
    5 13 3
    -5 -13 3
    5 -13 -3
    6 -13 3
    6 13 -3
    -6 13 3
    -6 -13 -3
    6 13 3
    6 -13 -3
    -6 -13 3
    -6 13 -3
    -7 -13 -3
    -7 13 3
    7 -13 3
    7 13 -3
    -7 13 -3
    7 -13 -3
    7 13 3
    8 -13 3
    8 13 -3
    -8 13 3
    -8 -13 -3
    8 -13 -3
    -8 13 -3
    -8 -13 3
    8 13 3
    -9 -13 3
    0 14 3
    0 -14 -3
    0 14 -3
    0 -14 3
    1 14 -3
    -1 14 3
    -1 -14 -3
    1 -14 3
    1 14 -3
    1 14 3
    1 -14 -3
    1 -14 -3
    -1 14 -3
    -1 -14 3
    2 14 -3
    -2 14 3
    -2 -14 -3
    2 -14 3
    -2 14 -3
    -2 -14 3
    2 14 3
    2 -14 -3
    2 -14 -3
    -3 -14 -3
    3 -14 3
    -3 14 3
    3 14 -3
    3 14 3
    -3 14 -3
    3 -14 -3
    3 -14 -3
    -3 -14 3
    -4 14 3
    4 -14 3
    -4 -14 -3
    4 14 -3
    4 14 3
    4 -14 -3
    -4 14 -3
    -4 -14 3
    5 -14 3
    -5 14 3
    5 14 -3
    -5 -14 -3
    -5 -14 3
    5 -14 -3
    5 14 3
    -5 14 -3
    -6 -14 -3
    -6 14 3
    6 -14 3
    6 14 -3
    6 14 3
    6 -14 -3
    -6 14 -3
    -7 14 3
    7 14 -3
    7 -14 3
    -7 -14 -3
    -7 14 -3
    7 14 3
    7 -14 -3
    0 15 -3
    0 -15 -3
    0 -15 3
    0 15 3
    1 -15 3
    -1 -15 -3
    -1 15 3
    1 15 3
    -1 15 -3
    1 -15 -3
    -1 -15 3
    2 15 -3
    2 -15 3
    -2 -15 -3
    -2 15 3
    -2 15 -3
    -2 -15 3
    2 15 3
    2 -15 -3
    -3 -15 -3
    -3 15 3
    3 15 -3
    3 -15 3
    -3 15 -3
    3 -15 -3
    -3 -15 3
    -4 -15 -3
    4 15 -3
    -4 15 3
    4 -15 3
    4 15 3
    -4 -15 3
    4 -15 -3
    -4 15 -3
    5 -15 3
    -5 -15 -3
    -5 15 3
    5 15 -3
    5 15 3
    5 -15 -3
    -5 15 -3
    6 15 -3
    -6 15 3
    -6 -15 -3
    6 -15 3
    6 -15 -3
    -6 15 -3
    6 15 3
    -7 -15 -3
    0 -16 3
    0 16 -3
    0 16 3
    1 -16 3
    -1 16 3
    -1 16 -3
    -1 -16 3
    1 16 3
    -2 16 3
    -2 -16 -3
    2 -16 3
    -2 16 -3
    -2 -16 3
    3 -16 3
    -3 -16 -3
    -3 16 3
    3 16 -3
    -3 -16 3
    3 -16 -3
    -3 16 -3
    -4 16 3
    4 16 -3
    -4 -16 -3
    4 -16 3
    4 -16 -3
    -4 16 -3
    5 -16 3
    5 16 -3
    -5 -16 -3
    5 -16 -3
    5 16 3
    -6 -16 -3
    6 16 3
    0 17 3
    0 -17 3
    1 -17 3
    -1 17 3
    -1 -17 3
    1 17 3
    -1 17 -3
    2 -17 3
    -2 17 3
    -2 17 -3
    -2 -17 3
    -3 17 3
    3 -17 3
    -3 17 -3
    4 17 -3
    4 -17 -3
    0 18 3
    0 -18 3
    -1 18 -3
    -1 -18 3
    0 0 -4
    0 0 4
    0 0 4
    0 0 -4
    -1 0 -4
    -1 0 4
    1 0 4
    -1 0 4
    1 0 -4
    1 0 4
    -1 0 -4
    1 0 -4
    -2 0 4
    -2 0 -4
    -2 0 -4
    2 0 -4
    -2 0 4
    2 0 -4
    2 0 4
    2 0 4
    3 0 -4
    -3 0 -4
    3 0 4
    -3 0 4
    -3 0 -4
    -3 0 -4
    -3 0 4
    3 0 -4
    4 0 -4
    -4 0 4
    -4 0 -4
    4 0 -4
    -4 0 4
    -4 0 -4
    -4 0 -4
    -5 0 4
    -5 0 -4
    -5 0 -4
    -5 0 -4
    -5 0 4
    5 0 -4
    5 0 -4
    6 0 -4
    -6 0 -4
    -6 0 4
    6 0 -4
    -6 0 -4
    -6 0 -4
    -6 0 4
    -7 0 -4
    7 0 -4
    -7 0 -4
    -7 0 4
    7 0 -4
    7 0 4
    8 0 4
    -8 0 -4
    8 0 -4
    -8 0 4
    8 0 -4
    8 0 4
    -8 0 -4
    -9 0 -4
    9 0 4
    -9 0 -4
    9 0 -4
    -9 0 4
    -10 0 -4
    -10 0 -4
    10 0 4
    10 0 -4
    -10 0 4
    11 0 -4
    -11 0 -4
    -11 0 4
    12 0 -4
    -12 0 4
    0 1 4
    0 1 -4
    0 -1 4
    0 -1 -4
    0 1 4
    0 -1 4
    0 1 -4
    0 -1 -4
    -1 -1 -4
    1 1 -4
    -1 1 4
    -1 1 4
    -1 -1 -4
    1 -1 4
    1 1 -4
    -1 1 -4
    1 1 4
    -1 -1 4
    1 1 4
    1 -1 -4
    1 -1 -4
    -1 1 -4
    -1 -1 4
    -1 1 -4
    -2 -1 -4
    -2 1 4
    2 1 -4
    -2 1 4
    -2 -1 -4
    2 1 -4
    2 -1 4
    -2 -1 4
    -2 1 -4
    -2 -1 4
    2 -1 -4
    2 1 4
    -2 1 -4
    2 1 4
    -2 1 -4
    2 -1 -4
    -3 -1 -4
    -3 1 4
    3 1 -4
    3 1 -4
    -3 -1 -4
    -3 -1 -4
    -3 1 4
    -3 1 -4
    -3 1 -4
    3 1 4
    -3 -1 4
    -3 -1 4
    3 -1 -4
    3 -1 -4
    -3 1 -4
    -4 -1 -4
    4 1 -4
    -4 1 4
    -4 -1 -4
    -4 -1 -4
    -4 1 4
    4 1 -4
    -4 -1 4
    -4 1 -4
    -4 1 -4
    -4 1 -4
    -4 1 -4
    4 1 4
    4 -1 -4
    -4 -1 4
    4 -1 -4
    -5 -1 -4
    -5 -1 -4
    -5 -1 -4
    -5 1 4
    5 1 -4
    -5 1 4
    5 1 -4
    -5 1 -4
    -5 1 -4
    5 1 4
    5 -1 -4
    5 -1 -4
    -5 1 -4
    -5 -1 4
    -5 1 -4
    -5 -1 4
    6 1 -4
    6 1 -4
    -6 -1 -4
    -6 1 4
    -6 -1 -4
    -6 -1 -4
    -6 1 4
    -6 1 -4
    -6 1 -4
    6 1 4
    6 -1 -4
    6 -1 -4
    -6 -1 4
    -6 1 -4
    -6 1 -4
    -7 -1 -4
    7 1 -4
    -7 -1 -4
    -7 1 4
    7 1 -4
    -7 1 -4
    -7 1 -4
    7 1 4
    7 -1 -4
    -7 1 -4
    7 -1 -4
    -7 -1 4
    7 1 4
    -7 1 -4
    8 1 -4
    -8 -1 -4
    8 1 -4
    -8 -1 -4
    -8 1 4
    8 -1 4
    -8 1 -4
    -8 -1 4
    -8 1 -4
    -8 1 -4
    8 1 4
    8 -1 -4
    -9 1 4
    -9 -1 -4
    9 1 -4
    9 1 -4
    -9 -1 -4
    9 -1 4
    -9 -1 4
    -9 1 -4
    9 -1 -4
    9 1 4
    -9 1 -4
    -10 1 4
    -10 -1 -4
    10 1 -4
    -10 1 -4
    -10 -1 4
    -10 1 -4
    10 -1 -4
    10 1 4
    11 1 -4
    -11 -1 -4
    -11 1 4
    -11 -1 4
    11 1 4
    11 -1 -4
    12 1 -4
    -12 1 4
    12 -1 4
    -12 -1 -4
    -12 -1 4
    12 -1 -4
    13 -1 4
    0 -2 -4
    0 2 -4
    0 -2 -4
    0 2 -4
    0 -2 4
    0 2 4
    0 2 -4
    0 2 4
    -1 2 4
    -1 2 4
    -1 -2 -4
    1 2 -4
    -1 -2 -4
    1 2 -4
    1 -2 4
    1 -2 -4
    -1 2 -4
    1 -2 -4
    -1 -2 4
    -1 2 -4
    1 2 4
    -1 2 -4
    -2 -2 -4
    -2 2 4
    -2 -2 -4
    -2 2 4
    2 2 -4
    2 -2 4
    -2 -2 4
    -2 2 -4
    2 -2 -4
    -2 -2 4
    2 -2 -4
    2 2 4
    -2 2 -4
    -2 -2 4
    -2 2 -4
    -3 -2 -4
    -3 2 4
    3 2 -4
    -3 -2 -4
    -3 2 4
    -3 -2 -4
    3 -2 4
    -3 2 -4
    -3 -2 4
    -3 -2 4
    3 -2 -4
    3 2 4
    -3 -2 4
    -3 2 -4
    -3 2 -4
    3 -2 -4
    -4 -2 -4
    -4 -2 -4
    -4 -2 -4
    -4 2 4
    4 2 -4
    -4 2 4
    -4 2 -4
    -4 2 -4
    -4 2 -4
    -4 -2 4
    4 2 4
    4 -2 -4
    -4 -2 4
    -4 2 -4
    4 -2 -4
    -5 -2 -4
    -5 -2 -4
    -5 2 4
    -5 2 4
    5 2 -4
    -5 -2 -4
    -5 2 -4
    -5 2 -4
    5 -2 -4
    5 -2 -4
    -5 2 -4
    -5 -2 4
    -5 2 -4
    5 2 4
    -5 -2 4
    -6 -2 -4
    -6 2 4
    6 2 -4
    -6 2 4
    -6 -2 -4
    -6 -2 4
    -6 -2 4
    -6 2 -4
    6 2 4
    -6 2 -4
    -6 2 -4
    6 -2 -4
    6 2 4
    6 -2 -4
    -6 2 -4
    -7 2 4
    -7 -2 -4
    -7 -2 -4
    -7 2 4
    7 2 -4
    -7 -2 4
    7 2 4
    -7 2 -4
    -7 -2 4
    7 -2 -4
    -7 2 -4
    -7 2 -4
    -7 2 -4
    7 2 4
    -8 -2 -4
    -8 -2 -4
    8 2 -4
    -8 2 4
    -8 2 -4
    8 -2 -4
    -8 -2 4
    -8 2 -4
    -8 2 -4
    8 2 4
    -9 2 4
    -9 -2 -4
    9 -2 4
    9 2 -4
    9 2 -4
    9 -2 -4
    -9 2 -4
    -9 -2 4
    9 2 4
    -9 2 -4
    -10 -2 -4
    10 2 -4
    10 -2 4
    -10 2 4
    10 -2 -4
    10 2 4
    -10 -2 4
    -10 2 -4
    11 -2 4
    -11 -2 -4
    11 2 -4
    -11 2 4
    -11 -2 4
    11 -2 -4
    -11 2 -4
    11 2 4
    12 2 -4
    -12 -2 -4
    -12 2 4
    12 -2 4
    12 -2 -4
    -12 -2 4
    13 -2 4
    0 -3 -4
    0 -3 4
    0 3 4
    0 -3 -4
    0 3 -4
    0 3 4
    0 3 -4
    0 3 -4
    1 -3 4
    -1 3 4
    -1 -3 -4
    1 3 -4
    1 3 -4
    -1 -3 -4
    -1 3 4
    -1 -3 -4
    -1 3 -4
    -1 -3 4
    1 3 4
    -1 3 -4
    1 -3 -4
    -1 -3 4
    1 -3 -4
    -2 -3 -4
    2 -3 4
    2 3 -4
    -2 3 4
    2 3 -4
    2 -3 4
    -2 -3 -4
    -2 3 4
    2 -3 -4
    -2 -3 4
    -2 -3 4
    2 3 4
    2 -3 -4
    -2 3 -4
    -3 -3 -4
    -3 3 4
    -3 3 4
    -3 -3 -4
    3 3 -4
    3 -3 4
    -3 -3 -4
    -3 -3 4
    3 -3 -4
    -3 3 -4
    3 -3 -4
    3 3 4
    -3 -3 4
    -3 -3 4
    -3 3 -4
    -4 -3 -4
    -4 -3 -4
    4 3 -4
    -4 3 4
    -4 3 4
    -4 -3 -4
    4 -3 4
    4 -3 -4
    -4 3 -4
    -4 -3 4
    4 -3 -4
    -4 3 -4
    -4 3 -4
    4 3 4
    -4 -3 4
    -5 3 4
    -5 3 4
    5 3 -4
    -5 -3 -4
    -5 -3 -4
    -5 3 -4
    -5 3 -4
    -5 -3 4
    5 -3 -4
    -5 3 -4
    5 3 4
    -5 -3 4
    5 -3 -4
    -5 3 -4
    5 3 4
    -6 -3 -4
    -6 3 4
    -6 3 4
    -6 -3 -4
    6 3 -4
    -6 -3 4
    -6 3 -4
    -6 3 -4
    6 -3 -4
    -6 3 -4
    6 3 4
    6 3 4
    -6 3 -4
    -6 -3 4
    -7 3 4
    7 3 -4
    -7 -3 -4
    -7 -3 -4
    -7 3 4
    -7 -3 4
    7 -3 -4
    -7 -3 4
    -7 3 -4
    -7 3 -4
    -7 3 -4
    7 3 4
    8 -3 4
    -8 -3 -4
    8 3 -4
    -8 3 4
    8 -3 -4
    -8 -3 4
    8 3 4
    -8 3 -4
    -8 3 -4
    -8 -3 4
    -8 3 -4
    -9 3 4
    9 -3 4
    -9 -3 -4
    9 3 -4
    9 3 4
    -9 -3 4
    -9 3 -4
    -9 3 -4
    -9 -3 4
    9 -3 -4
    10 3 -4
    -10 -3 -4
    10 3 -4
    10 -3 4
    -10 3 4
    -10 -3 4
    10 -3 -4
    10 3 4
    -10 3 -4
    -11 3 4
    -11 -3 -4
    11 -3 4
    11 3 -4
    11 -3 -4
    -11 -3 4
    -11 3 -4
    11 3 4
    12 3 -4
    -12 3 4
    -12 -3 -4
    12 -3 4
    12 3 4
    -12 -3 4
    12 -3 -4
    0 -4 -4
    0 4 -4
    0 -4 4
    0 4 -4
    0 -4 -4
    0 -4 4
    0 4 4
    -1 -4 -4
    1 4 -4
    1 4 -4
    1 -4 4
    -1 4 4
    -1 -4 -4
    -1 4 4
    -1 -4 -4
    -1 4 -4
    -1 -4 4
    1 -4 -4
    1 4 4
    1 -4 -4
    -1 -4 4
    -1 4 -4
    -2 4 4
    2 -4 4
    -2 -4 -4
    -2 -4 -4
    -2 -4 -4
    2 4 -4
    2 4 -4
    2 -4 4
    -2 4 4
    -2 4 -4
    -2 -4 4
    -2 4 -4
    2 -4 -4
    2 -4 -4
    -2 -4 4
    2 4 4
    3 -4 4
    -3 -4 -4
    -3 4 4
    -3 4 4
    3 -4 4
    3 4 -4
    -3 -4 -4
    -3 -4 4
    -3 4 -4
    3 4 4
    3 4 4
    -3 -4 4
    -3 4 -4
    3 -4 -4
    -4 -4 -4
    4 -4 4
    -4 -4 -4
    4 4 -4
    -4 4 4
    4 -4 4
    -4 4 4
    -4 4 -4
    -4 -4 4
    -4 -4 4
    4 4 4
    4 4 4
    -4 4 -4
    4 -4 -4
    5 4 -4
    -5 -4 -4
    -5 -4 -4
    -5 4 4
    -5 4 4
    5 -4 4
    5 -4 4
    -5 -4 4
    5 4 4
    5 -4 -4
    -5 4 -4
    -5 -4 4
    5 4 4
    -5 4 -4
    6 4 -4
    -6 4 4
    -6 -4 -4
    -6 -4 -4
    6 -4 4
    -6 4 4
    6 4 4
    6 -4 -4
    -6 4 -4
    -6 4 -4
    -6 -4 4
    -6 4 -4
    -6 -4 4
    6 4 4
    -7 4 4
    7 -4 4
    7 4 -4
    -7 -4 -4
    -7 4 4
    -7 4 -4
    -7 -4 4
    7 4 4
    -7 4 -4
    -7 4 -4
    -7 -4 4
    7 -4 -4
    8 -4 4
    -8 4 4
    8 4 -4
    -8 -4 -4
    -8 -4 4
    8 -4 -4
    8 4 4
    -8 -4 4
    -8 4 -4
    -8 4 -4
    9 4 -4
    -9 4 4
    9 -4 4
    -9 -4 -4
    -9 4 -4
    9 -4 -4
    -9 4 -4
    9 4 4
    -9 -4 4
    -9 -4 4
    -10 4 4
    10 4 -4
    -10 -4 -4
    10 -4 4
    -10 -4 4
    -10 4 -4
    10 -4 -4
    10 4 4
    -10 -4 4
    11 4 -4
    11 4 -4
    -11 -4 -4
    -11 4 4
    11 4 4
    -11 -4 4
    -11 4 -4
    11 -4 -4
    -12 -4 -4
    -12 4 4
    12 4 -4
    12 -4 -4
    -12 4 -4
    -12 -4 4
    12 4 4
    0 5 -4
    0 -5 4
    0 5 4
    0 5 -4
    0 5 4
    0 -5 -4
    0 -5 4
    0 -5 -4
    -1 -5 -4
    -1 5 4
    -1 5 4
    1 -5 4
    1 -5 4
    1 5 -4
    -1 -5 -4
    -1 5 4
    1 5 -4
    -1 -5 4
    1 5 4
    -1 -5 4
    1 5 4
    -1 5 -4
    -1 5 -4
    1 -5 -4
    2 5 -4
    2 -5 4
    -2 5 4
    -2 -5 -4
    2 -5 4
    2 5 -4
    -2 5 4
    -2 -5 -4
    -2 5 4
    2 5 4
    -2 -5 4
    2 5 4
    -2 -5 4
    2 -5 -4
    -2 5 -4
    -2 5 -4
    3 -5 4
    -3 -5 -4
    -3 5 4
    3 5 -4
    -3 5 4
    3 5 -4
    3 -5 4
    -3 -5 -4
    3 5 4
    3 5 4
    -3 5 -4
    3 -5 -4
    -3 -5 4
    -3 5 -4
    -3 -5 4
    -4 -5 -4
    4 -5 4
    4 -5 4
    -4 -5 -4
    4 5 -4
    -4 5 4
    -4 5 4
    -4 -5 4
    -4 5 -4
    4 5 4
    -4 -5 4
    4 5 4
    4 -5 -4
    -4 5 -4
    5 5 -4
    -5 -5 -4
    -5 -5 -4
    5 -5 4
    5 -5 4
    -5 5 4
    -5 5 4
    5 5 4
    5 5 4
    5 -5 -4
    -5 5 -4
    -5 5 -4
    -5 -5 4
    -5 -5 4
    -6 -5 -4
    6 -5 4
    -6 5 4
    6 -5 4
    -6 5 4
    6 5 -4
    -6 5 -4
    -6 -5 4
    -6 -5 4
    -6 5 -4
    6 5 4
    6 -5 -4
    6 5 4
    -7 5 4
    -7 -5 -4
    7 -5 4
    -7 5 4
    7 5 -4
    -7 -5 4
    7 5 4
    -7 -5 4
    7 -5 -4
    -7 5 -4
    -7 5 -4
    -8 -5 -4
    8 5 -4
    -8 5 4
    -8 5 4
    8 -5 4
    -8 -5 4
    -8 5 -4
    -8 -5 4
    8 -5 -4
    -8 5 -4
    8 5 4
    9 -5 4
    -9 -5 -4
    -9 5 4
    9 5 -4
    -9 -5 4
    -9 -5 4
    9 -5 -4
    -9 5 -4
    9 5 4
    -9 5 -4
    -10 -5 -4
    10 5 -4
    -10 5 4
    -10 5 -4
    10 5 4
    10 -5 -4
    -10 -5 4
    -10 -5 4
    -11 -5 -4
    -11 5 4
    11 5 -4
    11 5 4
    11 -5 -4
    -11 -5 4
    -11 -5 4
    -11 5 -4
    -12 -5 -4
    -12 5 -4
    12 5 4
    -12 -5 4
    12 -5 -4
    0 6 -4
    0 6 4
    0 -6 -4
    0 -6 -4
    0 6 -4
    0 -6 4
    0 -6 4
    0 6 4
    -1 6 4
    -1 6 4
    1 -6 4
    -1 -6 -4
    1 6 -4
    1 6 -4
    1 -6 4
    -1 -6 -4
    1 -6 -4
    -1 -6 4
    -1 6 -4
    -1 -6 4
    1 6 4
    -1 6 -4
    1 6 4
    1 -6 -4
    -2 6 4
    -2 -6 -4
    -2 6 4
    -2 -6 -4
    2 -6 4
    2 -6 4
    2 6 -4
    -2 6 4
    2 6 -4
    2 6 4
    -2 6 -4
    2 -6 -4
    2 6 4
    -2 -6 4
    -2 6 -4
    -2 -6 4
    -3 6 4
    3 -6 4
    3 -6 4
    3 6 -4
    -3 6 4
    -3 -6 -4
    -3 -6 -4
    3 6 -4
    -3 6 -4
    -3 -6 4
    3 -6 -4
    3 6 4
    3 6 4
    -3 -6 4
    -3 6 -4
    4 -6 4
    -4 6 4
    -4 -6 -4
    -4 6 4
    4 6 -4
    -4 -6 -4
    4 -6 4
    -4 6 -4
    4 6 4
    -4 -6 4
    4 6 4
    -4 -6 4
    -4 6 -4
    4 -6 -4
    5 6 -4
    5 -6 4
    5 -6 4
    -5 6 4
    -5 6 4
    -5 -6 -4
    5 6 4
    -5 -6 4
    -5 -6 4
    -5 6 -4
    5 -6 -4
    -5 6 -4
    5 6 4
    6 6 -4
    -6 6 4
    6 -6 4
    -6 6 4
    6 -6 4
    -6 -6 -4
    -6 -6 4
    6 -6 -4
    -6 -6 4
    6 6 4
    -6 6 -4
    -6 6 -4
    -7 6 4
    7 -6 4
    7 -6 4
    -7 6 4
    7 6 -4
    -7 -6 -4
    -7 6 -4
    -7 -6 4
    7 6 4
    7 -6 -4
    -7 -6 4
    -8 6 4
    -8 -6 -4
    -8 6 4
    8 6 -4
    8 -6 4
    -8 -6 4
    8 -6 -4
    -8 -6 4
    8 6 4
    -8 6 -4
    -9 -6 -4
    9 6 -4
    -9 6 4
    9 6 4
    -9 -6 4
    -9 6 -4
    -9 -6 4
    9 -6 -4
    -10 6 4
    10 6 -4
    -10 -6 -4
    -10 -6 4
    10 6 4
    -10 -6 4
    10 -6 -4
    -10 6 -4
    -11 -6 -4
    11 6 -4
    -11 6 4
    11 6 4
    11 -6 -4
    -11 -6 4
    -11 -6 4
    12 6 -4
    -12 -6 4
    12 -6 -4
    12 6 4
    0 -7 4
    0 -7 -4
    0 7 -4
    0 -7 -4
    0 -7 4
    0 7 4
    0 7 -4
    0 7 4
    -1 7 4
    1 7 -4
    1 7 -4
    -1 -7 -4
    -1 7 4
    1 -7 4
    1 -7 4
    -1 -7 -4
    1 -7 -4
    1 7 4
    -1 7 -4
    1 7 4
    -1 7 -4
    -1 -7 4
    1 -7 -4
    -1 -7 4
    2 -7 4
    2 -7 4
    -2 -7 -4
    -2 7 4
    2 7 -4
    -2 -7 -4
    2 7 -4
    -2 7 4
    2 7 4
    -2 7 -4
    -2 -7 4
    2 7 4
    2 -7 -4
    -2 7 -4
    -2 -7 4
    -3 7 4
    3 -7 4
    -3 -7 -4
    -3 -7 -4
    3 7 -4
    -3 7 4
    3 7 -4
    3 -7 4
    -3 -7 4
    -3 7 -4
    3 7 4
    -3 7 -4
    -3 -7 4
    3 7 4
    3 -7 -4
    -4 -7 -4
    4 -7 4
    4 7 -4
    -4 7 4
    -4 7 4
    4 -7 4
    -4 7 -4
    -4 -7 4
    4 -7 -4
    -4 7 -4
    4 7 4
    -4 -7 4
    4 7 4
    -5 -7 -4
    5 -7 4
    -5 7 4
    -5 7 4
    5 7 -4
    5 -7 -4
    -5 -7 4
    5 7 4
    -5 -7 4
    5 7 4
    -5 7 -4
    -5 7 -4
    6 7 -4
    -6 -7 -4
    6 -7 4
    -6 7 4
    -6 7 4
    6 7 4
    -6 -7 4
    -6 -7 4
    6 -7 -4
    -6 7 -4
    -7 -7 -4
    -7 7 4
    7 -7 4
    -7 7 4
    7 7 -4
    7 -7 -4
    -7 -7 4
    -7 -7 4
    -7 7 -4
    7 7 4
    8 7 -4
    8 -7 4
    -8 7 4
    -8 7 4
    -8 -7 -4
    -8 -7 4
    8 -7 -4
    -8 -7 4
    -8 7 -4
    8 7 4
    -9 7 4
    9 -7 4
    9 7 -4
    -9 -7 -4
    9 7 4
    -9 -7 4
    9 -7 -4
    -9 -7 4
    -9 7 -4
    10 -7 4
    10 7 -4
    -10 7 4
    -10 -7 -4
    -10 7 -4
    -10 -7 4
    -10 -7 4
    10 7 4
    10 -7 -4
    11 -7 4
    -11 -7 -4
    11 7 -4
    -11 7 4
    -11 -7 4
    -11 -7 4
    11 7 4
    11 -7 -4
    0 8 -4
    0 -8 -4
    0 -8 4
    0 8 -4
    0 8 4
    0 8 4
    0 -8 -4
    0 -8 4
    1 -8 4
    -1 -8 -4
    1 8 -4
    -1 8 4
    -1 -8 -4
    1 -8 4
    1 8 -4
    -1 8 4
    1 8 4
    -1 -8 4
    -1 8 -4
    1 8 4
    1 -8 -4
    -1 8 -4
    -1 -8 4
    1 -8 -4
    2 -8 4
    -2 -8 -4
    -2 8 4
    -2 -8 -4
    2 8 -4
    2 8 -4
    2 8 4
    2 -8 -4
    -2 -8 4
    -2 8 -4
    2 8 4
    2 -8 -4
    -2 8 -4
    -2 -8 4
    -3 -8 -4
    3 8 -4
    -3 -8 -4
    3 -8 4
    -3 8 4
    3 8 -4
    3 8 4
    -3 -8 4
    3 -8 -4
    -3 8 -4
    3 8 4
    -3 -8 4
    -3 8 -4
    -4 -8 -4
    -4 8 4
    4 -8 4
    4 8 -4
    -4 8 4
    4 8 4
    -4 -8 4
    -4 8 -4
    4 -8 -4
    -4 8 -4
    4 8 4
    -4 -8 4
    -5 8 4
    -5 8 4
    5 8 -4
    -5 -8 -4
    5 -8 4
    -5 -8 4
    5 -8 -4
    5 8 4
    5 8 4
    -5 8 -4
    -5 -8 4
    -6 8 4
    6 8 -4
    -6 8 4
    -6 -8 -4
    6 -8 4
    -6 -8 4
    -6 8 -4
    6 8 4
    -6 -8 4
    6 -8 -4
    -7 -8 -4
    -7 8 4
    7 8 -4
    -7 8 4
    7 -8 4
    7 -8 -4
    7 8 4
    -7 -8 4
    -7 -8 4
    -7 8 -4
    -8 8 4
    -8 -8 -4
    8 8 -4
    8 -8 4
    -8 8 4
    -8 -8 4
    8 -8 -4
    -8 8 -4
    -8 -8 4
    8 8 4
    -9 8 4
    -9 -8 -4
    -9 8 4
    9 8 -4
    9 -8 4
    -9 8 -4
    9 -8 -4
    -9 -8 4
    -9 -8 4
    9 8 4
    10 -8 4
    -10 -8 -4
    10 8 -4
    -10 8 4
    -10 8 -4
    -10 -8 4
    10 -8 -4
    10 8 4
    -10 -8 4
    -11 8 4
    11 -8 4
    11 8 -4
    -11 -8 -4
    -11 -8 4
    11 -8 -4
    11 8 4
    -11 -8 4
    0 -9 -4
    0 9 -4
    0 -9 -4
    0 9 4
    0 9 4
    0 -9 4
    0 9 -4
    0 -9 4
    1 -9 4
    -1 -9 -4
    1 9 -4
    -1 9 4
    -1 9 4
    -1 -9 -4
    1 9 -4
    1 -9 -4
    1 9 4
    -1 9 -4
    -1 9 -4
    -1 -9 4
    -1 -9 4
    1 9 4
    1 -9 -4
    -2 9 4
    2 9 -4
    -2 -9 -4
    2 9 -4
    2 -9 4
    -2 -9 -4
    2 -9 -4
    -2 -9 4
    2 -9 -4
    2 9 4
    -2 -9 4
    -2 9 -4
    -2 9 -4
    2 9 4
    -3 9 4
    3 -9 4
    -3 -9 -4
    3 9 -4
    -3 9 -4
    3 -9 -4
    3 9 4
    3 -9 -4
    -3 9 -4
    3 9 4
    -3 -9 4
    -3 -9 4
    4 9 -4
    -4 -9 -4
    -4 9 4
    4 -9 4
    -4 -9 4
    4 -9 -4
    -4 -9 4
    4 9 4
    -4 9 -4
    4 9 4
    -5 -9 -4
    -5 9 4
    -5 9 4
    5 -9 4
    5 9 -4
    -5 9 -4
    -5 -9 4
    5 -9 -4
    -5 -9 4
    5 9 4
    6 9 -4
    -6 9 4
    -6 9 4
    6 -9 4
    -6 -9 -4
    6 -9 -4
    6 9 4
    -6 -9 4
    -6 9 -4
    -6 -9 4
    7 -9 4
    -7 9 4
    -7 9 4
    -7 -9 -4
    7 9 -4
    -7 -9 4
    7 -9 -4
    -7 9 -4
    7 9 4
    -7 -9 4
    -8 -9 -4
    -8 9 4
    8 -9 4
    8 9 -4
    -8 9 4
    8 -9 -4
    -8 -9 4
    -8 9 -4
    8 9 4
    -8 -9 4
    9 -9 4
    -9 -9 -4
    -9 9 4
    9 9 -4
    -9 9 4
    -9 9 -4
    -9 -9 4
    -9 -9 4
    9 -9 -4
    9 9 4
    10 -9 4
    10 9 -4
    -10 9 4
    -10 -9 -4
    10 9 4
    10 -9 -4
    -10 -9 4
    -10 9 -4
    -10 -9 4
    11 -9 -4
    0 10 4
    0 10 -4
    0 10 -4
    0 -10 4
    0 -10 -4
    0 -10 -4
    0 10 4
    -1 -10 -4
    1 10 -4
    1 -10 4
    -1 -10 -4
    -1 10 4
    1 10 -4
    -1 10 -4
    1 -10 -4
    1 10 4
    1 -10 -4
    -1 10 -4
    1 10 4
    -1 -10 4
    2 10 -4
    -2 10 4
    2 -10 4
    2 10 -4
    -2 -10 -4
    -2 10 -4
    -2 -10 4
    2 10 4
    2 -10 -4
    2 -10 -4
    -2 -10 4
    -2 10 -4
    2 10 4
    3 10 -4
    3 -10 4
    -3 -10 -4
    -3 10 4
    3 -10 -4
    -3 -10 4
    3 10 4
    3 -10 -4
    -3 -10 4
    3 10 4
    -3 10 -4
    -4 10 4
    4 10 -4
    4 -10 4
    -4 -10 -4
    4 10 4
    -4 -10 4
    -4 -10 4
    4 10 4
    -4 10 -4
    4 -10 -4
    4 -10 -4
    5 10 -4
    -5 -10 -4
    -5 10 4
    5 -10 4
    5 10 4
    -5 -10 4
    -5 -10 4
    -5 10 -4
    5 -10 -4
    5 -10 -4
    6 -10 4
    -6 10 4
    6 10 -4
    -6 -10 -4
    -6 10 4
    6 10 4
    -6 10 -4
    -6 -10 4
    -6 -10 4
    6 -10 -4
    -7 -10 -4
    7 -10 4
    -7 10 4
    7 10 -4
    -7 10 4
    -7 -10 4
    -7 10 -4
    7 -10 -4
    7 10 4
    -7 -10 4
    8 -10 4
    8 10 -4
    -8 10 4
    -8 10 4
    -8 -10 -4
    8 -10 -4
    -8 10 -4
    8 10 4
    -8 -10 4
    -8 -10 4
    -9 10 4
    -9 -10 -4
    9 10 -4
    9 -10 4
    -9 10 4
    -9 -10 4
    9 -10 -4
    -9 10 -4
    9 10 4
    -9 -10 4
    10 10 -4
    10 -10 4
    -10 10 4
    -10 -10 -4
    10 10 4
    -10 -10 4
    10 -10 -4
    -10 10 -4
    0 11 -4
    0 -11 -4
    0 -11 -4
    0 -11 4
    0 11 4
    0 11 -4
    1 11 -4
    -1 -11 -4
    -1 11 4
    1 -11 4
    -1 -11 -4
    1 11 -4
    1 11 4
    -1 11 -4
    -1 11 -4
    1 11 4
    1 -11 -4
    1 -11 -4
    -1 -11 4
    2 11 -4
    2 -11 4
    -2 -11 -4
    -2 11 4
    2 11 -4
    -2 -11 4
    2 11 4
    2 -11 -4
    -2 11 -4
    -2 11 -4
    2 11 4
    2 -11 -4
    3 -11 4
    -3 11 4
    3 11 -4
    -3 -11 -4
    3 11 4
    -3 11 -4
    -3 -11 4
    3 11 4
    3 -11 -4
    3 -11 -4
    4 11 -4
    -4 11 4
    -4 -11 -4
    4 -11 4
    4 11 4
    4 -11 -4
    -4 -11 4
    4 -11 -4
    -4 -11 4
    -4 11 -4
    5 -11 4
    5 11 -4
    -5 11 4
    -5 -11 -4
    5 11 4
    -5 -11 4
    -5 -11 4
    5 -11 -4
    5 -11 -4
    -5 11 -4
    6 -11 4
    6 11 -4
    -6 -11 -4
    -6 11 4
    -6 -11 4
    6 11 4
    -6 11 -4
    6 -11 -4
    6 -11 -4
    -6 -11 4
    -7 -11 -4
    -7 11 4
    7 11 -4
    7 -11 4
    7 11 4
    -7 11 -4
    7 -11 -4
    -7 -11 4
    7 -11 -4
    -7 -11 4
    -8 11 4
    8 -11 4
    8 11 -4
    -8 -11 -4
    -8 -11 4
    8 -11 -4
    -8 11 -4
    8 11 4
    -8 -11 4
    -9 -11 -4
    -9 11 4
    9 11 -4
    9 -11 4
    9 -11 -4
    -9 -11 4
    -9 11 -4
    9 11 4
    -10 -11 4
    -10 11 -4
    10 -11 -4
    0 12 4
    0 -12 -4
    0 -12 -4
    0 12 -4
    0 -12 4
    0 12 -4
    1 12 -4
    1 12 -4
    -1 12 4
    -1 -12 -4
    1 -12 4
    1 12 4
    1 -12 -4
    -1 12 -4
    -1 -12 4
    -1 12 -4
    1 -12 -4
    -2 -12 -4
    2 12 -4
    -2 12 4
    2 -12 4
    2 -12 -4
    -2 12 -4
    2 -12 -4
    -2 -12 4
    2 12 4
    2 12 4
    -3 -12 -4
    3 12 -4
    3 -12 4
    -3 12 4
    3 -12 -4
    3 12 4
    -3 12 -4
    3 -12 -4
    -3 -12 4
    3 12 4
    4 12 -4
    -4 -12 -4
    4 -12 4
    -4 12 4
    4 -12 -4
    -4 -12 4
    4 -12 -4
    -4 12 -4
    4 12 4
    -5 -12 -4
    -5 12 4
    5 12 -4
    5 -12 4
    5 -12 -4
    5 12 4
    5 -12 -4
    -5 -12 4
    -5 12 -4
    -6 12 4
    6 -12 4
    6 12 -4
    -6 -12 -4
    6 12 4
    6 -12 -4
    6 -12 -4
    -6 -12 4
    -6 12 -4
    7 -12 4
    -7 12 4
    7 12 -4
    -7 -12 -4
    -7 -12 4
    7 -12 -4
    7 -12 -4
    -7 12 -4
    7 12 4
    -7 -12 4
    8 -12 4
    -8 12 4
    8 12 -4
    -8 -12 -4
    8 12 4
    -8 12 -4
    -8 -12 4
    -8 -12 4
    8 -12 -4
    8 -12 -4
    -9 12 4
    -9 -12 -4
    -9 -12 4
    9 -12 -4
    -9 12 -4
    0 13 4
    0 -13 4
    0 13 -4
    0 13 -4
    0 -13 -4
    1 -13 4
    1 13 -4
    -1 13 4
    -1 -13 -4
    1 13 -4
    -1 -13 4
    1 13 4
    1 -13 -4
    -1 13 -4
    1 -13 -4
    2 -13 4
    2 13 -4
    -2 13 4
    -2 -13 -4
    -2 -13 4
    2 13 4
    2 -13 -4
    2 13 4
    2 -13 -4
    -2 13 -4
    3 13 -4
    3 -13 4
    -3 13 4
    -3 -13 -4
    -3 -13 4
    3 13 4
    3 -13 -4
    3 -13 -4
    -3 13 -4
    3 13 4
    -4 13 4
    4 -13 4
    -4 -13 -4
    4 13 -4
    4 13 4
    -4 13 -4
    4 -13 -4
    4 -13 -4
    -4 -13 4
    5 -13 4
    -5 13 4
    5 13 -4
    -5 -13 -4
    5 -13 -4
    -5 13 -4
    5 -13 -4
    5 13 4
    -5 -13 4
    6 13 -4
    -6 13 4
    6 -13 4
    -6 -13 -4
    6 13 4
    -6 -13 4
    -6 13 -4
    6 -13 -4
    6 -13 -4
    -7 -13 -4
    7 13 -4
    -7 13 4
    7 -13 4
    -7 -13 4
    7 -13 -4
    7 -13 -4
    -7 13 -4
    7 13 4
    -8 13 4
    8 13 -4
    -8 -13 -4
    8 -13 4
    -8 13 -4
    8 13 4
    8 -13 -4
    0 14 4
    0 -14 -4
    0 14 -4
    0 -14 4
    1 -14 4
    1 14 -4
    -1 -14 -4
    -1 14 4
    1 -14 -4
    -1 -14 4
    -1 14 -4
    1 14 4
    2 14 -4
    -2 14 4
    -2 -14 -4
    2 -14 4
    2 14 4
    -2 14 -4
    2 -14 -4
    -2 -14 4
    2 -14 -4
    3 -14 4
    3 14 -4
    -3 14 4
    -3 -14 -4
    3 -14 -4
    3 -14 -4
    -3 -14 4
    3 14 4
    -3 14 -4
    -4 14 4
    4 -14 4
    -4 -14 -4
    4 14 -4
    -4 14 -4
    4 14 4
    -4 -14 4
    4 -14 -4
    4 -14 -4
    -5 -14 -4
    -5 14 4
    5 -14 4
    5 14 -4
    5 14 4
    5 -14 -4
    -5 -14 4
    -5 14 -4
    5 -14 -4
    6 14 -4
    6 -14 4
    -6 -14 -4
    -6 14 4
    -6 -14 4
    6 -14 -4
    6 14 4
    -6 14 -4
    7 14 -4
    -7 14 4
    7 -14 4
    -7 -14 -4
    7 14 4
    -7 14 -4
    7 -14 -4
    0 -15 -4
    0 15 4
    0 15 -4
    0 -15 4
    1 -15 4
    -1 15 4
    -1 -15 -4
    -1 15 -4
    1 -15 -4
    -1 -15 4
    1 15 4
    2 15 -4
    -2 -15 -4
    2 -15 4
    -2 15 4
    2 15 4
    -2 -15 4
    -2 15 -4
    2 -15 -4
    3 -15 4
    -3 -15 -4
    -3 15 4
    3 15 -4
    -3 -15 4
    3 -15 -4
    -3 15 -4
    3 -15 -4
    4 -15 4
    -4 15 4
    4 15 -4
    -4 -15 -4
    4 15 4
    -4 15 -4
    4 -15 -4
    -4 -15 4
    5 15 -4
    5 -15 4
    -5 15 4
    -5 -15 -4
    5 -15 -4
    5 15 4
    -5 15 -4
    -5 -15 4
    -6 -15 -4
    6 15 -4
    6 -15 4
    -6 15 4
    6 -15 -4
    6 15 4
    -6 15 -4
    0 -16 -4
    0 16 -4
    0 -16 4
    0 16 4
    1 -16 4
    -1 16 4
    -1 -16 -4
    -1 16 -4
    1 16 4
    -1 -16 4
    2 -16 4
    -2 -16 -4
    -2 16 4
    -2 16 -4
    -2 -16 4
    3 16 -4
    -3 -16 -4
    3 -16 4
    -3 16 4
    -3 -16 4
    -3 16 -4
    4 16 -4
    4 -16 4
    -4 16 4
    -4 -16 -4
    -4 16 -4
    -4 -16 4
    4 -16 -4
    5 16 -4
    -5 -16 -4
    5 -16 -4
    0 17 4
    0 -17 4
    -1 17 4
    1 -17 4
    1 17 4
    -1 17 -4
    -1 -17 4
    2 -17 4
    -2 17 4
    -2 17 -4
    -2 -17 4
    -3 -17 -4
    -3 -17 4
    -3 17 -4
    -4 -17 -4
    4 17 -4
    0 18 4
    0 0 -5
    0 0 5
    0 0 5
    0 0 -5
    1 0 5
    -1 0 5
    -1 0 5
    1 0 -5
    -1 0 -5
    -1 0 -5
    1 0 5
    1 0 -5
    -2 0 -5
    -2 0 5
    -2 0 5
    2 0 -5
    2 0 -5
    2 0 5
    -2 0 -5
    2 0 5
    -3 0 -5
    3 0 5
    -3 0 -5
    3 0 5
    3 0 -5
    -3 0 5
    -3 0 5
    3 0 -5
    4 0 -5
    -4 0 -5
    4 0 5
    -4 0 -5
    -4 0 -5
    4 0 -5
    -4 0 5
    -4 0 5
    -5 0 5
    -5 0 -5
    -5 0 5
    5 0 5
    -5 0 -5
    5 0 -5
    -5 0 -5
    5 0 -5
    -6 0 -5
    -6 0 5
    -6 0 -5
    6 0 5
    6 0 -5
    -6 0 -5
    6 0 -5
    -7 0 -5
    -7 0 -5
    7 0 -5
    7 0 -5
    -7 0 5
    -7 0 -5
    7 0 5
    -8 0 5
    8 0 -5
    8 0 5
    -8 0 -5
    -8 0 -5
    8 0 5
    8 0 -5
    9 0 -5
    -9 0 5
    -9 0 -5
    -9 0 -5
    9 0 5
    -10 0 -5
    10 0 5
    10 0 -5
    -10 0 5
    -11 0 5
    -11 0 -5
    11 0 -5
    12 0 -5
    -12 0 -5
    -12 0 5
    0 -1 -5
    0 1 -5
    0 -1 -5
    0 1 5
    0 1 5
    0 -1 5
    0 1 -5
    0 -1 5
    -1 -1 -5
    1 -1 5
    1 -1 5
    -1 -1 -5
    -1 1 5
    1 1 -5
    -1 1 5
    1 1 -5
    1 -1 -5
    1 -1 -5
    -1 1 -5
    1 1 5
    1 1 5
    -1 -1 5
    -1 -1 5
    -1 1 -5
    2 1 -5
    -2 -1 -5
    2 -1 5
    -2 -1 -5
    -2 1 5
    -2 1 5
    2 1 -5
    2 -1 -5
    -2 1 -5
    2 1 5
    2 -1 -5
    -2 -1 5
    2 1 5
    -2 1 -5
    -2 -1 5
    -2 1 -5
    -3 -1 -5
    3 -1 5
    3 1 -5
    -3 1 5
    3 1 -5
    -3 1 5
    -3 -1 -5
    -3 -1 5
    -3 1 -5
    -3 -1 5
    3 -1 -5
    -3 1 -5
    3 1 5
    -3 1 -5
    3 -1 -5
    3 1 5
    -4 -1 -5
    -4 1 5
    4 1 -5
    -4 -1 -5
    -4 1 5
    -4 -1 -5
    4 1 -5
    -4 1 -5
    4 1 5
    4 -1 -5
    -4 1 -5
    -4 -1 5
    -4 -1 5
    4 -1 -5
    -4 1 -5
    -5 -1 -5
    -5 -1 -5
    5 1 -5
    -5 1 5
    -5 1 5
    5 1 -5
    -5 -1 -5
    -5 -1 5
    -5 -1 5
    5 -1 -5
    5 -1 -5
    -5 1 -5
    5 1 5
    -5 1 -5
    -5 1 -5
    -5 1 -5
    6 1 -5
    -6 -1 -5
    -6 1 5
    -6 -1 -5
    -6 1 5
    6 1 -5
    -6 -1 -5
    -6 1 -5
    6 1 5
    6 -1 -5
    -6 1 -5
    -6 1 -5
    -6 1 -5
    6 -1 -5
    -6 -1 5
    7 1 -5
    7 1 -5
    -7 -1 -5
    -7 -1 -5
    -7 1 5
    7 -1 -5
    7 1 5
    -7 1 -5
    -7 1 -5
    -7 -1 5
    -7 1 -5
    -7 1 -5
    7 -1 -5
    -8 -1 -5
    -8 1 5
    8 1 -5
    -8 -1 -5
    8 1 -5
    8 1 5
    -8 1 -5
    -8 -1 5
    -8 1 -5
    8 -1 -5
    -8 1 -5
    -9 1 5
    9 1 -5
    9 -1 5
    -9 -1 -5
    -9 1 -5
    -9 1 -5
    -9 -1 5
    9 1 5
    9 -1 -5
    -10 1 5
    10 -1 5
    10 1 -5
    -10 -1 -5
    10 1 5
    -10 -1 5
    10 -1 -5
    -10 1 -5
    -11 -1 -5
    -11 1 5
    11 1 -5
    11 1 5
    11 -1 -5
    -11 -1 5
    -11 1 -5
    12 1 -5
    -12 1 5
    -12 -1 -5
    12 -1 5
    12 -1 -5
    -12 -1 5
    13 -1 5
    0 -2 -5
    0 2 -5
    0 2 -5
    0 2 -5
    0 2 5
    0 2 5
    0 -2 -5
    0 -2 5
    1 2 -5
    -1 -2 -5
    -1 2 5
    -1 2 5
    -1 -2 -5
    1 -2 5
    1 2 -5
    -1 2 -5
    -1 2 -5
    -1 -2 5
    1 2 5
    1 -2 -5
    -1 -2 5
    1 -2 -5
    -1 2 -5
    -2 -2 -5
    2 2 -5
    2 2 -5
    -2 2 5
    -2 2 5
    -2 -2 -5
    2 -2 5
    2 -2 -5
    2 2 5
    -2 -2 5
    -2 2 -5
    -2 2 -5
    2 -2 -5
    -2 2 -5
    -2 -2 5
    3 2 -5
    3 2 -5
    3 -2 5
    -3 2 5
    -3 2 5
    -3 -2 -5
    -3 -2 -5
    -3 -2 -5
    -3 -2 5
    -3 -2 5
    -3 2 -5
    -3 2 -5
    3 2 5
    -3 2 -5
    3 -2 -5
    3 -2 -5
    4 2 -5
    4 -2 5
    -4 2 5
    -4 2 5
    4 2 -5
    -4 -2 -5
    -4 -2 -5
    -4 -2 -5
    -4 2 -5
    4 2 5
    -4 2 -5
    -4 -2 5
    4 -2 -5
    -4 2 -5
    4 -2 -5
    -4 -2 5
    -5 -2 -5
    5 2 -5
    -5 2 5
    -5 2 5
    -5 -2 -5
    -5 -2 -5
    5 2 -5
    -5 2 -5
    5 2 5
    5 -2 -5
    -5 2 -5
    5 -2 -5
    -5 2 -5
    -5 -2 5
    -6 2 5
    -6 -2 -5
    -6 -2 -5
    6 2 -5
    -6 -2 -5
    -6 2 5
    6 2 -5
    -6 2 -5
    -6 2 -5
    6 -2 -5
    6 2 5
    -6 2 -5
    -6 -2 5
    6 -2 -5
    -6 2 -5
    7 2 -5
    -7 2 5
    -7 -2 -5
    7 2 -5
    -7 -2 -5
    -7 2 -5
    -7 2 -5
    -7 2 -5
    7 2 5
    -7 -2 5
    -7 2 -5
    7 -2 -5
    7 2 5
    -8 2 5
    8 2 -5
    -8 -2 -5
    8 2 -5
    8 2 5
    -8 2 -5
    -8 2 -5
    -8 2 -5
    -8 -2 5
    -8 2 -5
    8 -2 -5
    9 -2 5
    9 2 -5
    -9 2 5
    -9 -2 -5
    9 2 -5
    -9 -2 5
    9 -2 -5
    -9 2 -5
    -9 2 -5
    9 2 5
    -9 2 -5
    -10 2 5
    10 2 -5
    -10 -2 -5
    10 -2 -5
    10 2 5
    -10 -2 5
    -10 2 -5
    11 2 -5
    -11 -2 -5
    11 -2 5
    -11 2 5
    11 -2 -5
    -11 -2 5
    11 2 5
    12 2 -5
    -12 2 5
    -12 -2 -5
    12 -2 5
    12 -2 -5
    -12 -2 5
    12 2 5
    0 3 -5
    0 3 -5
    0 -3 5
    0 3 -5
    0 -3 -5
    0 -3 -5
    0 3 5
    0 3 5
    -1 3 5
    1 3 -5
    1 3 -5
    -1 -3 -5
    -1 -3 -5
    1 3 -5
    -1 3 5
    1 -3 5
    1 -3 -5
    1 -3 -5
    -1 3 -5
    1 3 5
    -1 -3 5
    -1 3 -5
    -2 3 5
    -2 -3 -5
    -2 -3 -5
    2 -3 5
    -2 3 5
    2 3 -5
    -2 3 -5
    2 -3 -5
    -2 3 -5
    2 3 5
    2 -3 -5
    -2 -3 5
    -2 -3 5
    -2 -3 5
    -2 3 -5
    -3 -3 -5
    -3 3 5
    -3 3 5
    -3 -3 -5
    3 3 -5
    3 -3 5
    -3 -3 -5
    -3 -3 5
    -3 3 -5
    3 3 5
    3 -3 -5
    -3 3 -5
    -3 -3 5
    -3 -3 5
    -3 3 -5
    3 -3 -5
    -4 -3 -5
    -4 3 5
    -4 3 5
    4 3 -5
    -4 -3 -5
    4 -3 5
    -4 -3 -5
    4 3 5
    4 -3 -5
    -4 3 -5
    4 -3 -5
    -4 -3 5
    -4 3 -5
    -4 -3 5
    -4 -3 5
    -4 3 -5
    5 -3 5
    -5 -3 -5
    5 3 -5
    -5 3 5
    -5 3 5
    -5 -3 -5
    -5 -3 -5
    -5 3 -5
    -5 3 -5
    5 -3 -5
    5 3 5
    -5 -3 5
    5 -3 -5
    -5 3 -5
    -5 -3 5
    -6 3 5
    6 3 -5
    -6 -3 -5
    -6 3 5
    -6 -3 -5
    -6 3 -5
    -6 3 -5
    6 3 5
    6 -3 -5
    -6 -3 5
    -6 -3 5
    -6 3 -5
    6 3 5
    -7 -3 -5
    -7 3 5
    -7 3 5
    7 3 -5
    -7 -3 5
    7 -3 -5
    -7 -3 5
    7 3 5
    -7 3 -5
    -7 3 -5
    7 3 5
    -7 3 -5
    -7 3 -5
    -8 -3 -5
    8 3 -5
    -8 3 5
    -8 -3 5
    8 3 5
    8 -3 -5
    -8 3 -5
    -8 3 -5
    -8 3 -5
    9 3 -5
    -9 -3 -5
    9 3 -5
    9 -3 5
    -9 3 5
    -9 3 -5
    9 3 5
    -9 -3 5
    -9 3 -5
    9 -3 -5
    10 3 -5
    -10 3 5
    -10 -3 -5
    10 -3 5
    10 3 -5
    10 -3 -5
    10 3 5
    -10 -3 5
    -10 3 -5
    11 3 -5
    -11 3 5
    -11 -3 -5
    -11 3 -5
    11 -3 -5
    -11 -3 5
    11 3 5
    -12 -3 -5
    12 3 -5
    -12 3 5
    -12 -3 5
    12 -3 -5
    12 3 5
    0 4 5
    0 -4 5
    0 4 -5
    0 4 5
    0 -4 -5
    0 4 -5
    0 4 -5
    0 -4 -5
    -1 -4 -5
    1 -4 5
    -1 -4 -5
    -1 -4 -5
    -1 4 5
    -1 4 5
    1 4 -5
    1 4 -5
    1 -4 -5
    1 4 5
    -1 4 -5
    1 -4 -5
    -1 -4 5
    -1 4 -5
    -1 -4 5
    2 -4 5
    -2 -4 -5
    -2 4 5
    2 4 -5
    2 4 -5
    -2 4 5
    -2 -4 -5
    2 -4 5
    2 4 5
    2 -4 -5
    -2 -4 5
    -2 -4 5
    -2 4 -5
    -2 4 -5
    2 -4 -5
    3 -4 5
    -3 4 5
    -3 -4 -5
    -3 -4 -5
    -3 -4 -5
    -3 4 5
    3 -4 5
    3 4 -5
    -3 -4 5
    -3 4 -5
    -3 4 -5
    -3 -4 5
    3 -4 -5
    3 -4 -5
    3 4 5
    -3 -4 5
    4 -4 5
    4 -4 5
    -4 4 5
    -4 -4 -5
    4 4 -5
    -4 -4 -5
    -4 4 5
    4 -4 -5
    4 -4 -5
    4 4 5
    -4 -4 5
    -4 -4 5
    -4 -4 5
    -4 4 -5
    -4 4 -5
    -5 -4 -5
    5 4 -5
    -5 4 5
    -5 -4 -5
    5 -4 5
    -5 4 5
    5 -4 5
    -5 4 -5
    -5 -4 5
    5 -4 -5
    -5 4 -5
    5 4 5
    -5 -4 5
    5 4 5
    -6 -4 -5
    -6 4 5
    -6 4 5
    6 -4 5
    6 4 -5
    6 -4 5
    6 4 5
    -6 4 -5
    6 -4 -5
    -6 4 -5
    -6 -4 5
    -6 -4 5
    6 4 5
    -7 4 5
    -7 4 5
    -7 -4 -5
    7 -4 5
    7 4 -5
    7 -4 -5
    7 4 5
    -7 4 -5
    -7 -4 5
    -7 4 -5
    -7 -4 5
    8 4 -5
    -8 -4 -5
    -8 4 5
    8 -4 5
    -8 4 -5
    -8 4 -5
    -8 -4 5
    -8 -4 5
    8 -4 -5
    -8 4 -5
    8 4 5
    -9 -4 -5
    9 -4 5
    -9 4 5
    9 4 -5
    9 4 5
    -9 4 -5
    9 -4 -5
    -9 -4 5
    -9 4 -5
    -10 4 5
    10 4 -5
    -10 -4 -5
    10 4 -5
    10 4 5
    -10 -4 5
    10 -4 -5
    -10 4 -5
    -11 -4 -5
    -11 4 5
    11 4 -5
    11 4 5
    -11 -4 5
    11 -4 -5
    -11 4 -5
    -12 4 5
    -12 -4 -5
    12 4 -5
    12 -4 -5
    12 4 5
    -12 -4 5
    0 -5 -5
    0 -5 -5
    0 5 -5
    0 -5 5
    0 5 5
    0 -5 5
    0 -5 -5
    0 5 -5
    -1 -5 -5
    -1 -5 -5
    1 5 -5
    1 5 -5
    -1 5 5
    -1 -5 -5
    -1 5 5
    1 -5 5
    -1 -5 5
    1 -5 -5
    1 5 5
    -1 -5 5
    1 -5 -5
    -1 5 -5
    -1 5 -5
    -2 5 5
    2 -5 5
    -2 -5 -5
    -2 5 5
    -2 -5 -5
    2 5 -5
    2 5 -5
    2 -5 5
    2 5 5
    -2 -5 5
    -2 -5 5
    -2 5 -5
    2 -5 -5
    -2 5 -5
    2 -5 -5
    -3 -5 -5
    3 -5 5
    -3 5 5
    -3 -5 -5
    3 5 -5
    3 -5 5
    -3 5 5
    3 5 -5
    -3 5 -5
    -3 -5 5
    3 5 5
    3 -5 -5
    -3 -5 5
    -3 5 -5
    3 5 5
    -4 -5 -5
    -4 5 5
    4 5 -5
    -4 5 5
    -4 -5 -5
    4 -5 5
    4 -5 5
    4 5 5
    4 5 5
    -4 -5 5
    -4 5 -5
    -4 -5 5
    4 -5 -5
    -4 5 -5
    -5 -5 -5
    -5 5 5
    5 -5 5
    5 5 -5
    -5 5 5
    5 -5 5
    -5 -5 5
    -5 -5 5
    -5 5 -5
    5 5 5
    -5 5 -5
    5 -5 -5
    5 5 5
    -6 5 5
    6 -5 5
    -6 -5 -5
    6 -5 5
    -6 5 5
    6 5 -5
    6 5 5
    6 -5 -5
    -6 5 -5
    -6 -5 5
    -6 -5 5
    -6 5 -5
    6 5 5
    7 -5 5
    7 -5 5
    -7 -5 -5
    7 5 -5
    -7 5 5
    -7 5 5
    -7 -5 5
    -7 5 -5
    -7 5 -5
    -7 -5 5
    7 -5 -5
    7 5 5
    8 5 -5
    -8 5 5
    8 -5 5
    -8 -5 -5
    -8 5 5
    8 -5 -5
    -8 -5 5
    -8 -5 5
    8 5 5
    -8 5 -5
    9 5 -5
    -9 5 5
    -9 -5 -5
    -9 -5 5
    -9 5 -5
    9 5 5
    -9 -5 5
    9 -5 -5
    10 5 -5
    -10 5 5
    -10 -5 -5
    -10 -5 5
    10 -5 -5
    -10 5 -5
    -10 -5 5
    10 5 5
    11 5 -5
    -11 -5 -5
    11 5 -5
    -11 5 5
    11 5 5
    -11 -5 5
    11 -5 -5
    12 -5 5
    -12 -5 5
    12 5 5
    0 6 -5
    0 -6 -5
    0 -6 -5
    0 6 5
    0 6 5
    0 -6 5
    0 6 -5
    0 -6 5
    -1 6 5
    1 6 -5
    1 -6 5
    1 -6 5
    -1 -6 -5
    -1 -6 -5
    -1 6 5
    -1 6 5
    1 6 -5
    -1 -6 5
    1 6 5
    -1 -6 5
    1 6 5
    1 -6 -5
    -1 6 -5
    -1 6 -5
    -2 6 5
    -2 -6 -5
    -2 -6 -5
    2 6 -5
    -2 6 5
    2 -6 5
    2 6 -5
    2 -6 5
    -2 6 5
    2 -6 -5
    2 6 5
    -2 6 -5
    -2 -6 5
    -2 -6 5
    2 6 5
    -2 6 -5
    -3 6 5
    3 6 -5
    -3 -6 -5
    3 -6 5
    3 6 -5
    -3 -6 -5
    3 -6 5
    -3 6 5
    3 -6 -5
    -3 6 -5
    3 6 5
    -3 -6 5
    -3 6 -5
    -3 -6 5
    3 6 5
    -4 6 5
    4 -6 5
    -4 -6 -5
    4 -6 5
    4 6 -5
    -4 6 5
    -4 -6 5
    -4 -6 5
    4 -6 -5
    4 6 5
    4 6 5
    -4 6 -5
    -4 6 -5
    5 -6 5
    -5 6 5
    -5 -6 -5
    -5 6 5
    5 6 -5
    -5 -6 5
    -5 6 -5
    -5 6 -5
    5 6 5
    5 6 5
    -5 -6 5
    5 -6 -5
    -6 -6 -5
    6 6 -5
    6 -6 5
    -6 6 5
    -6 6 5
    -6 -6 5
    -6 -6 5
    -6 6 -5
    6 6 5
    -6 6 -5
    6 6 5
    6 -6 -5
    -7 -6 -5
    -7 6 5
    7 6 -5
    -7 6 5
    7 -6 5
    7 -6 -5
    -7 6 -5
    -7 -6 5
    7 6 5
    -7 -6 5
    -8 6 5
    -8 6 5
    -8 -6 -5
    8 6 -5
    8 -6 5
    -8 -6 5
    -8 -6 5
    -8 6 -5
    8 6 5
    8 -6 -5
    -9 6 5
    9 -6 5
    9 6 -5
    -9 -6 -5
    9 -6 -5
    -9 -6 5
    -9 -6 5
    -9 6 -5
    9 6 5
    10 -6 5
    -10 -6 -5
    10 6 -5
    -10 6 5
    10 -6 -5
    -10 -6 5
    -10 6 -5
    10 6 5
    -10 -6 5
    -11 6 5
    11 6 -5
    11 -6 5
    -11 -6 -5
    11 -6 -5
    11 6 5
    -11 -6 5
    12 6 -5
    12 -6 5
    -12 -6 5
    0 7 5
    0 7 -5
    0 -7 -5
    0 -7 -5
    0 7 -5
    0 -7 5
    0 -7 5
    0 7 5
    -1 -7 -5
    1 7 -5
    -1 7 5
    1 -7 5
    1 -7 5
    -1 -7 -5
    -1 7 5
    1 7 -5
    1 -7 -5
    -1 7 -5
    -1 -7 5
    1 -7 -5
    -1 -7 5
    1 7 5
    -1 7 -5
    1 7 5
    -2 -7 -5
    -2 7 5
    2 7 -5
    -2 7 5
    -2 -7 -5
    -2 7 5
    2 -7 5
    2 7 -5
    2 7 5
    -2 7 -5
    2 7 5
    -2 -7 5
    -2 7 -5
    2 -7 -5
    -2 -7 5
    3 7 -5
    3 -7 5
    3 7 -5
    -3 -7 -5
    -3 7 5
    -3 7 5
    -3 7 -5
    3 -7 -5
    -3 -7 5
    -3 7 -5
    -3 -7 5
    3 7 5
    3 7 5
    4 -7 5
    -4 -7 -5
    4 7 -5
    -4 7 5
    -4 7 5
    4 -7 -5
    -4 -7 5
    4 7 5
    -4 -7 5
    4 7 5
    -4 7 -5
    -4 7 -5
    -5 7 5
    -5 -7 -5
    5 7 -5
    -5 7 5
    5 -7 5
    5 7 5
    5 -7 -5
    -5 7 -5
    -5 -7 5
    -5 7 -5
    -5 -7 5
    5 7 5
    -6 7 5
    -6 7 5
    6 7 -5
    -6 -7 -5
    6 -7 5
    -6 -7 5
    -6 -7 5
    6 7 5
    -6 7 -5
    6 -7 -5
    -7 7 5
    7 7 -5
    7 -7 5
    -7 7 5
    -7 -7 -5
    7 7 5
    7 -7 -5
    -7 7 -5
    -7 -7 5
    -7 -7 5
    8 7 -5
    8 -7 5
    -8 -7 -5
    -8 7 5
    -8 7 5
    -8 7 -5
    -8 -7 5
    8 -7 -5
    -8 -7 5
    8 7 5
    -9 7 5
    9 -7 5
    9 7 -5
    -9 -7 -5
    -9 7 -5
    -9 -7 5
    9 -7 -5
    9 7 5
    -9 -7 5
    -10 -7 -5
    10 -7 5
    10 7 -5
    -10 7 5
    10 7 5
    -10 -7 5
    10 -7 -5
    -10 7 -5
    -10 -7 5
    -11 7 5
    -11 -7 -5
    11 -7 5
    11 7 -5
    -11 -7 5
    11 7 5
    11 -7 -5
    -11 -7 5
    0 8 -5
    0 -8 5
    0 -8 -5
    0 8 5
    0 8 -5
    0 -8 -5
    0 8 5
    1 -8 5
    -1 -8 -5
    -1 8 5
    -1 -8 -5
    1 8 -5
    1 8 -5
    -1 8 5
    -1 -8 5
    1 -8 -5
    1 8 5
    1 8 5
    -1 8 -5
    1 -8 -5
    -1 8 -5
    -1 -8 5
    2 -8 5
    -2 8 5
    2 8 -5
    -2 -8 -5
    2 8 -5
    -2 -8 -5
    2 -8 -5
    -2 -8 5
    -2 8 -5
    -2 8 -5
    2 8 5
    2 -8 -5
    2 8 5
    -2 -8 5
    3 -8 5
    -3 8 5
    3 8 -5
    -3 8 5
    -3 -8 -5
    -3 8 -5
    3 8 5
    -3 -8 5
    3 8 5
    -3 -8 5
    3 -8 -5
    -3 8 -5
    -4 -8 -5
    -4 8 5
    -4 8 5
    4 8 -5
    4 -8 5
    4 -8 -5
    -4 -8 5
    -4 8 -5
    4 8 5
    4 8 5
    -4 8 -5
    -4 -8 5
    5 8 -5
    5 -8 5
    -5 -8 -5
    -5 8 5
    -5 8 5
    5 8 5
    -5 8 -5
    5 -8 -5
    5 8 5
    -5 -8 5
    -5 -8 5
    -6 -8 -5
    6 8 -5
    6 -8 5
    -6 8 5
    -6 8 5
    6 8 5
    -6 8 -5
    -6 -8 5
    -6 -8 5
    6 -8 -5
    -7 -8 -5
    -7 8 5
    7 8 -5
    7 -8 5
    -7 8 5
    7 8 5
    -7 -8 5
    7 -8 -5
    -7 8 -5
    -7 -8 5
    -8 -8 -5
    -8 8 5
    8 8 -5
    -8 8 5
    8 -8 5
    -8 -8 5
    8 -8 -5
    -8 8 -5
    8 8 5
    -8 -8 5
    -9 -8 -5
    -9 8 5
    9 8 -5
    -9 8 5
    9 -8 5
    -9 -8 5
    9 8 5
    -9 -8 5
    -9 8 -5
    9 -8 -5
    10 -8 5
    -10 -8 -5
    10 8 -5
    -10 8 5
    -10 -8 5
    10 8 5
    -10 8 -5
    10 -8 -5
    -10 -8 5
    11 -8 5
    11 8 -5
    11 -8 -5
    -11 -8 5
    -11 -8 5
    0 -9 -5
    0 9 5
    0 -9 5
    0 9 -5
    0 -9 -5
    0 9 5
    0 9 -5
    1 -9 5
    -1 -9 -5
    -1 9 5
    1 9 -5
    1 9 -5
    -1 -9 -5
    1 -9 -5
    1 -9 -5
    -1 -9 5
    1 9 5
    -1 9 -5
    -1 9 -5
    1 9 5
    -2 9 5
    2 9 -5
    -2 -9 -5
    2 -9 5
    2 9 -5
    2 -9 -5
    -2 9 -5
    2 9 5
    2 9 5
    -2 -9 5
    -2 9 -5
    -2 -9 5
    2 -9 -5
    3 9 -5
    -3 9 5
    3 -9 5
    -3 -9 -5
    -3 9 -5
    -3 -9 5
    -3 9 -5
    3 -9 -5
    3 9 5
    3 9 5
    -3 -9 5
    3 -9 -5
    4 9 -5
    -4 -9 -5
    -4 9 5
    -4 9 5
    4 -9 5
    -4 -9 5
    4 9 5
    -4 -9 5
    4 -9 -5
    -4 9 -5
    4 9 5
    -4 9 -5
    5 -9 5
    -5 9 5
    -5 9 5
    -5 -9 -5
    5 9 -5
    5 9 5
    -5 -9 5
    5 -9 -5
    -5 9 -5
    -5 -9 5
    6 -9 5
    6 9 -5
    -6 9 5
    -6 9 5
    -6 -9 -5
    6 9 5
    -6 -9 5
    -6 9 -5
    6 -9 -5
    -6 -9 5
    7 -9 5
    7 9 -5
    -7 9 5
    -7 -9 -5
    -7 9 5
    -7 9 -5
    7 -9 -5
    7 9 5
    -7 -9 5
    -7 -9 5
    8 9 -5
    -8 -9 -5
    -8 9 5
    8 -9 5
    -8 9 5
    -8 9 -5
    -8 -9 5
    8 9 5
    -8 -9 5
    8 -9 -5
    -9 9 5
    9 9 -5
    -9 -9 -5
    -9 9 5
    9 -9 5
    -9 9 -5
    9 -9 -5
    -9 -9 5
    -9 -9 5
    9 9 5
    -10 9 5
    -10 -9 -5
    10 -9 5
    10 9 -5
    -10 9 -5
    10 9 5
    -10 -9 5
    10 -9 -5
    -10 -9 5
    -11 -9 5
    -11 9 -5
    0 -10 5
    0 10 -5
    0 10 5
    0 10 -5
    0 -10 -5
    0 10 5
    0 -10 -5
    -1 10 5
    1 10 -5
    1 10 -5
    -1 -10 -5
    1 -10 5
    1 10 5
    1 -10 -5
    -1 10 -5
    1 10 5
    1 -10 -5
    -1 -10 5
    -1 10 -5
    2 -10 5
    2 10 -5
    -2 -10 -5
    -2 10 5
    2 10 -5
    2 -10 -5
    -2 10 -5
    2 -10 -5
    2 10 5
    2 10 5
    -2 10 -5
    -2 -10 5
    -3 10 5
    -3 -10 -5
    3 -10 5
    3 10 -5
    3 -10 -5
    3 -10 -5
    -3 10 -5
    3 10 5
    3 10 5
    -3 -10 5
    -3 10 -5
    -4 10 5
    4 -10 5
    4 10 -5
    -4 -10 -5
    4 -10 -5
    4 -10 -5
    -4 -10 5
    -4 10 -5
    -4 -10 5
    4 10 5
    4 10 5
    -5 -10 -5
    5 -10 5
    -5 10 5
    5 10 -5
    5 10 5
    -5 -10 5
    -5 -10 5
    -5 10 -5
    5 -10 -5
    -6 -10 -5
    -6 10 5
    -6 10 5
    6 -10 5
    6 10 -5
    -6 10 -5
    6 -10 -5
    6 10 5
    -6 -10 5
    -6 -10 5
    7 -10 5
    7 10 -5
    -7 10 5
    -7 -10 -5
    -7 10 5
    7 -10 -5
    -7 -10 5
    -7 -10 5
    -7 10 -5
    7 10 5
    -8 10 5
    -8 -10 -5
    8 -10 5
    8 10 -5
    -8 10 5
    8 10 5
    -8 -10 5
    -8 -10 5
    -8 10 -5
    8 -10 -5
    -9 10 5
    -9 10 5
    -9 -10 -5
    9 -10 5
    9 10 -5
    9 10 5
    -9 -10 5
    9 -10 -5
    -9 -10 5
    -9 10 -5
    10 -10 5
    10 10 -5
    -10 10 5
    -10 -10 5
    10 -10 -5
    -10 -10 5
    -10 10 -5
    0 11 5
    0 11 -5
    0 -11 5
    0 11 -5
    0 -11 -5
    0 -11 -5
    -1 -11 -5
    -1 11 5
    1 11 -5
    1 -11 5
    1 11 -5
    -1 -11 5
    1 -11 -5
    -1 11 -5
    1 11 5
    1 11 5
    -1 11 -5
    1 -11 -5
    -2 -11 -5
    2 -11 5
    2 11 -5
    -2 11 5
    -2 -11 5
    2 11 5
    2 -11 -5
    2 -11 -5
    -2 11 -5
    -2 11 -5
    2 11 5
    -3 11 5
    3 -11 5
    -3 -11 -5
    3 11 -5
    -3 -11 5
    3 11 5
    3 11 5
    -3 11 -5
    3 -11 -5
    3 -11 -5
    4 11 -5
    -4 -11 -5
    -4 11 5
    4 -11 5
    -4 11 -5
    -4 -11 5
    4 11 5
    4 -11 -5
    4 -11 -5
    4 11 5
    -5 11 5
    5 -11 5
    -5 -11 -5
    5 11 -5
    5 -11 -5
    5 -11 -5
    5 11 5
    -5 11 -5
    -5 -11 5
    -6 -11 -5
    6 -11 5
    -6 11 5
    6 11 -5
    -6 -11 5
    6 11 5
    6 -11 -5
    -6 11 -5
    6 -11 -5
    7 -11 5
    -7 11 5
    7 11 -5
    -7 -11 -5
    -7 -11 5
    -7 -11 5
    7 -11 -5
    7 11 5
    -7 11 -5
    -8 11 5
    8 -11 5
    -8 11 5
    -8 -11 -5
    8 11 -5
    -8 -11 5
    8 -11 -5
    8 11 5
    -8 -11 5
    -8 11 -5
    9 -11 5
    -9 -11 -5
    -9 11 5
    -9 11 5
    9 11 -5
    -9 -11 5
    9 11 5
    9 -11 -5
    -9 -11 5
    -9 11 -5
    10 -11 -5
    -10 -11 5
    0 -12 5
    0 12 -5
    0 12 -5
    0 -12 -5
    0 12 5
    1 -12 5
    1 12 -5
    -1 12 5
    1 12 -5
    -1 -12 -5
    -1 12 -5
    1 -12 -5
    1 -12 -5
    -1 -12 5
    1 12 5
    -1 12 -5
    -2 -12 -5
    2 -12 5
    -2 12 5
    2 12 -5
    2 12 5
    -2 12 -5
    -2 -12 5
    2 -12 -5
    2 12 5
    2 -12 -5
    -3 -12 -5
    -3 12 5
    3 -12 5
    3 12 -5
    3 -12 -5
    3 12 5
    -3 -12 5
    -3 12 -5
    3 12 5
    3 -12 -5
    4 12 -5
    -4 12 5
    -4 -12 -5
    4 -12 5
    -4 -12 5
    4 -12 -5
    4 12 5
    4 -12 -5
    -4 12 -5
    5 12 -5
    -5 12 5
    -5 -12 -5
    5 -12 5
    5 -12 -5
    5 -12 -5
    -5 12 -5
    5 12 5
    -5 -12 5
    -6 12 5
    -6 -12 -5
    6 12 -5
    6 -12 5
    6 -12 -5
    -6 12 -5
    6 -12 -5
    -6 -12 5
    6 12 5
    -7 -12 -5
    7 -12 5
    -7 12 5
    7 12 -5
    7 -12 -5
    7 12 5
    -7 12 -5
    7 -12 -5
    -7 -12 5
    8 12 -5
    -8 -12 -5
    8 -12 5
    -8 12 5
    8 -12 -5
    -8 -12 5
    8 12 5
    8 -12 -5
    -8 12 -5
    -9 12 5
    -9 12 -5
    9 -12 -5
    0 -13 -5
    0 13 -5
    0 13 5
    0 13 -5
    0 -13 5
    1 -13 5
    1 13 -5
    -1 -13 -5
    -1 13 5
    1 13 -5
    1 13 5
    -1 13 -5
    1 -13 -5
    -1 -13 5
    -2 -13 -5
    2 13 -5
    -2 13 5
    2 -13 5
    -2 13 -5
    2 13 5
    2 -13 -5
    2 -13 -5
    -2 -13 5
    -3 -13 -5
    3 13 -5
    3 -13 5
    -3 13 5
    3 -13 -5
    -3 -13 5
    3 13 5
    -3 13 -5
    3 13 5
    3 -13 -5
    -4 -13 -5
    4 13 -5
    -4 13 5
    4 -13 5
    4 -13 -5
    4 -13 -5
    4 13 5
    -4 13 -5
    -4 -13 5
    -5 13 5
    5 -13 5
    -5 -13 -5
    5 13 -5
    5 -13 -5
    5 -13 -5
    -5 -13 5
    5 13 5
    -5 13 -5
    -6 -13 -5
    -6 13 5
    6 13 -5
    6 -13 5
    -6 13 -5
    6 13 5
    6 -13 -5
    6 -13 -5
    -6 -13 5
    -7 -13 -5
    -7 13 5
    7 13 -5
    7 -13 5
    7 -13 -5
    -7 -13 5
    7 -13 -5
    -7 13 -5
    7 13 5
    -8 -13 -5
    -8 13 5
    8 -13 5
    8 13 5
    8 -13 -5
    8 -13 -5
    -8 13 -5
    0 -14 -5
    0 -14 5
    0 14 -5
    0 14 5
    0 14 -5
    -1 14 5
    -1 -14 -5
    1 14 -5
    1 -14 5
    -1 -14 5
    1 -14 -5
    -1 14 -5
    1 14 5
    -2 14 5
    2 14 -5
    -2 -14 -5
    2 -14 5
    2 14 5
    -2 -14 5
    2 -14 -5
    -2 14 -5
    3 -14 5
    -3 -14 -5
    3 14 -5
    -3 14 5
    -3 14 -5
    3 -14 -5
    -3 -14 5
    3 -14 -5
    -4 14 5
    4 -14 5
    -4 -14 -5
    4 14 -5
    4 14 5
    4 -14 -5
    -4 -14 5
    -4 14 -5
    4 -14 -5
    5 14 -5
    5 -14 5
    -5 14 5
    -5 -14 -5
    5 -14 -5
    5 -14 -5
    5 14 5
    -5 -14 5
    -5 14 -5
    6 14 -5
    -6 14 5
    -6 -14 -5
    6 -14 5
    -6 14 -5
    6 14 5
    -6 -14 5
    6 -14 -5
    6 -14 -5
    7 14 -5
    -7 -14 -5
    -7 14 5
    7 -14 -5
    -7 14 -5
    7 14 5
    -7 -14 5
    0 -15 5
    0 15 5
    0 -15 -5
    0 15 -5
    -1 -15 -5
    1 15 -5
    1 -15 5
    -1 15 5
    -1 -15 5
    -1 15 -5
    1 -15 -5
    1 15 5
    2 15 -5
    -2 15 5
    -2 -15 -5
    2 -15 5
    -2 -15 5
    -2 15 -5
    2 -15 -5
    2 15 5
    3 15 -5
    -3 -15 -5
    -3 15 5
    3 -15 5
    -3 15 -5
    3 -15 -5
    -3 -15 5
    -4 -15 -5
    -4 15 5
    4 -15 5
    4 15 -5
    -4 15 -5
    -4 -15 5
    4 -15 -5
    4 -15 -5
    5 15 -5
    -5 -15 -5
    5 -15 5
    -5 15 5
    -5 15 -5
    5 -15 -5
    5 15 5
    -5 -15 5
    6 15 -5
    -6 -15 -5
    6 15 5
    -6 -15 5
    6 -15 -5
    0 16 5
    0 -16 5
    0 -16 -5
    -1 16 5
    1 -16 5
    -1 -16 -5
    1 -16 -5
    -1 -16 5
    1 16 5
    -1 16 -5
    2 -16 5
    -2 -16 -5
    -2 16 5
    2 16 -5
    -2 -16 5
    -2 16 -5
    2 -16 -5
    2 16 5
    3 16 -5
    -3 -16 -5
    3 -16 5
    -3 16 5
    -3 -16 5
    -3 16 -5
    -4 16 5
    -4 -16 -5
    4 -16 5
    4 16 -5
    -4 16 -5
    -4 -16 5
    5 16 -5
    -5 -16 -5
    -5 -16 5
    0 -17 5
    0 17 5
    -1 -17 -5
    1 -17 5
    -1 17 5
    1 17 5
    -1 -17 5
    -1 17 -5
    -2 17 5
    2 -17 5
    -2 -17 -5
    -2 -17 5
    -2 17 -5
    3 17 -5
    -3 -17 -5
    -3 -17 5
    -3 17 -5
    -4 -17 5
    0 0 6
    0 0 6
    0 0 -6
    0 0 -6
    1 0 -6
    1 0 6
    -1 0 -6
    -1 0 -6
    1 0 6
    -1 0 6
    1 0 -6
    -1 0 6
    -2 0 -6
    -2 0 6
    -2 0 -6
    2 0 -6
    -2 0 6
    2 0 6
    2 0 6
    2 0 -6
    3 0 -6
    -3 0 6
    3 0 6
    -3 0 6
    -3 0 -6
    -3 0 -6
    3 0 -6
    3 0 6
    4 0 6
    4 0 -6
    -4 0 6
    -4 0 6
    4 0 6
    -4 0 -6
    4 0 -6
    -4 0 -6
    5 0 -6
    5 0 6
    -5 0 6
    -5 0 -6
    5 0 -6
    -5 0 -6
    -5 0 6
    -5 0 -6
    -6 0 -6
    -6 0 6
    6 0 6
    6 0 -6
    -6 0 -6
    -6 0 -6
    6 0 -6
    -7 0 -6
    7 0 -6
    -7 0 -6
    -7 0 -6
    7 0 6
    7 0 -6
    -7 0 6
    8 0 -6
    -8 0 -6
    -8 0 6
    -8 0 -6
    -8 0 -6
    8 0 6
    -9 0 -6
    9 0 6
    9 0 -6
    -9 0 6
    -10 0 6
    10 0 6
    10 0 -6
    -10 0 -6
    -11 0 6
    11 0 -6
    11 0 6
    -11 0 -6
    12 0 -6
    -12 0 -6
    -12 0 6
    0 -1 6
    0 -1 6
    0 -1 -6
    0 1 -6
    0 1 6
    0 -1 -6
    0 1 -6
    0 1 6
    -1 -1 -6
    -1 1 6
    -1 1 6
    1 1 -6
    1 -1 6
    1 -1 6
    1 1 -6
    -1 -1 -6
    -1 -1 6
    1 1 6
    -1 1 -6
    1 -1 -6
    1 -1 -6
    -1 -1 6
    -1 1 -6
    1 1 6
    -2 -1 -6
    2 -1 6
    -2 -1 -6
    -2 1 6
    -2 1 6
    2 1 -6
    2 -1 6
    2 1 -6
    -2 1 -6
    -2 -1 6
    -2 1 -6
    2 -1 -6
    2 1 6
    -2 -1 6
    2 -1 -6
    2 1 6
    3 1 -6
    3 1 -6
    -3 -1 -6
    -3 1 6
    3 -1 6
    -3 -1 -6
    3 -1 6
    -3 1 6
    -3 -1 6
    3 -1 -6
    -3 -1 6
    3 1 6
    3 -1 -6
    3 1 6
    -3 1 -6
    -3 1 -6
    4 -1 6
    -4 1 6
    -4 -1 -6
    4 1 -6
    4 1 -6
    -4 1 6
    -4 -1 -6
    -4 -1 6
    4 1 6
    -4 1 -6
    -4 -1 6
    4 -1 -6
    -4 1 -6
    4 -1 -6
    4 1 6
    5 1 -6
    -5 1 6
    5 -1 6
    -5 1 6
    -5 -1 -6
    -5 -1 -6
    -5 -1 -6
    5 1 -6
    5 -1 -6
    -5 1 -6
    -5 -1 6
    5 1 6
    -5 1 -6
    5 -1 -6
    -5 -1 6
    -6 1 6
    6 1 -6
    -6 1 6
    -6 -1 -6
    -6 -1 -6
    6 1 -6
    -6 -1 -6
    6 -1 -6
    -6 1 -6
    -6 1 -6
    -6 1 -6
    6 1 6
    6 -1 -6
    -6 -1 6
    -7 -1 -6
    7 1 -6
    -7 -1 -6
    7 1 -6
    -7 -1 -6
    -7 -1 6
    -7 1 -6
    7 -1 -6
    -7 1 -6
    7 1 6
    -7 1 -6
    -8 1 6
    8 -1 6
    -8 -1 -6
    8 1 -6
    8 1 -6
    8 -1 -6
    -8 1 -6
    8 1 6
    -8 -1 6
    8 1 6
    -8 1 -6
    -8 1 -6
    -9 1 6
    -9 -1 -6
    9 1 -6
    -9 1 -6
    -9 1 -6
    9 1 6
    -9 -1 6
    9 -1 -6
    10 1 -6
    -10 1 6
    10 -1 6
    -10 -1 -6
    -10 -1 6
    -10 1 -6
    10 1 6
    10 -1 -6
    -11 1 6
    -11 -1 -6
    11 1 -6
    11 -1 -6
    11 1 6
    -11 -1 6
    -11 1 -6
    12 1 -6
    -12 -1 -6
    -12 1 6
    12 -1 -6
    -12 -1 6
    0 -2 -6
    0 -2 6
    0 2 -6
    0 2 6
    0 -2 6
    0 2 -6
    0 -2 -6
    0 2 6
    -1 -2 -6
    1 2 -6
    -1 2 6
    1 -2 6
    -1 2 6
    -1 -2 -6
    1 2 -6
    1 -2 -6
    -1 2 -6
    1 -2 -6
    1 2 6
    -1 2 -6
    -1 2 -6
    -1 -2 6
    1 2 6
    -1 -2 6
    2 2 -6
    2 2 -6
    2 -2 6
    -2 2 6
    -2 2 6
    -2 -2 -6
    -2 -2 -6
    2 -2 -6
    2 -2 -6
    -2 -2 6
    -2 2 -6
    -2 -2 6
    -2 2 -6
    -2 2 -6
    2 2 6
    -3 -2 -6
    3 2 -6
    -3 -2 -6
    -3 2 6
    3 2 -6
    -3 2 6
    3 -2 6
    -3 2 -6
    -3 -2 6
    -3 2 -6
    -3 -2 6
    3 -2 -6
    -3 2 -6
    3 2 6
    3 2 6
    3 -2 -6
    -4 2 6
    -4 -2 -6
    4 2 -6
    -4 -2 -6
    -4 -2 -6
    4 -2 6
    -4 2 6
    4 2 -6
    4 -2 -6
    -4 -2 6
    -4 2 -6
    4 2 6
    -4 -2 6
    4 -2 -6
    -4 2 -6
    -4 2 -6
    -5 2 6
    5 2 -6
    -5 -2 -6
    5 -2 6
    -5 -2 -6
    -5 2 6
    -5 -2 -6
    5 2 -6
    -5 2 -6
    -5 2 -6
    5 -2 -6
    5 2 6
    -5 -2 6
    -5 2 -6
    5 -2 -6
    -6 -2 -6
    -6 2 6
    -6 -2 -6
    6 2 -6
    6 2 -6
    -6 -2 -6
    -6 2 6
    -6 2 -6
    -6 2 -6
    -6 2 -6
    -6 -2 6
    6 -2 -6
    6 2 6
    7 2 -6
    7 2 -6
    -7 2 6
    -7 -2 -6
    7 2 6
    -7 -2 6
    -7 2 -6
    -7 2 -6
    7 -2 -6
    -7 2 -6
    -7 2 -6
    8 2 -6
    8 2 -6
    -8 2 6
    -8 -2 -6
    -8 2 -6
    -8 2 -6
    -8 -2 6
    8 2 6
    -8 2 -6
    8 -2 -6
    -8 2 -6
    9 2 -6
    -9 -2 -6
    9 2 -6
    -9 2 6
    -9 2 -6
    -9 2 -6
    -9 2 -6
    -9 -2 6
    9 2 6
    9 -2 -6
    -10 2 6
    -10 -2 -6
    10 2 -6
    10 2 6
    -10 2 -6
    -10 -2 6
    10 -2 -6
    11 2 -6
    -11 2 6
    -11 -2 -6
    11 2 6
    -11 -2 6
    11 -2 -6
    -12 2 6
    -12 -2 -6
    12 2 -6
    12 2 6
    -12 -2 6
    12 -2 -6
    0 -3 -6
    0 -3 6
    0 3 -6
    0 3 6
    0 -3 -6
    0 3 -6
    0 3 6
    0 3 -6
    1 -3 6
    -1 3 6
    1 3 -6
    1 3 -6
    -1 3 6
    -1 -3 -6
    -1 -3 -6
    1 3 6
    1 -3 -6
    1 -3 -6
    -1 -3 6
    -1 -3 6
    -1 3 -6
    1 3 6
    -1 3 -6
    -2 -3 -6
    -2 3 6
    -2 -3 -6
    2 3 -6
    2 3 -6
    -2 3 6
    2 -3 6
    -2 -3 6
    2 -3 -6
    -2 -3 6
    2 3 6
    -2 3 -6
    2 -3 -6
    -2 3 -6
    -2 3 -6
    3 3 -6
    -3 3 6
    3 -3 6
    -3 -3 -6
    -3 3 6
    -3 -3 -6
    3 3 -6
    -3 3 -6
    -3 3 -6
    3 -3 -6
    -3 3 -6
    3 3 6
    3 -3 -6
    -3 -3 6
    -3 -3 6
    -4 -3 -6
    4 3 -6
    -4 -3 -6
    4 -3 6
    -4 -3 -6
    -4 3 6
    -4 3 6
    4 3 -6
    -4 3 -6
    -4 3 -6
    4 3 6
    -4 -3 6
    4 -3 -6
    -4 -3 6
    4 -3 -6
    -4 3 -6
    -5 -3 -6
    -5 3 6
    5 3 -6
    5 3 -6
    -5 3 6
    -5 -3 -6
    -5 -3 -6
    5 -3 6
    -5 -3 6
    -5 3 -6
    -5 3 -6
    5 -3 -6
    5 3 6
    -5 3 -6
    6 3 -6
    -6 3 6
    -6 -3 -6
    -6 3 6
    6 -3 6
    6 3 -6
    -6 -3 -6
    -6 3 -6
    -6 -3 6
    6 -3 -6
    -6 3 -6
    -6 3 -6
    6 3 6
    7 3 -6
    -7 3 6
    -7 3 6
    -7 -3 -6
    7 -3 6
    7 3 -6
    7 3 6
    -7 3 -6
    7 -3 -6
    7 3 6
    -7 3 -6
    -7 3 -6
    -7 -3 6
    8 3 -6
    8 3 -6
    -8 -3 -6
    -8 3 6
    8 -3 -6
    -8 3 -6
    -8 -3 6
    8 3 6
    -8 3 -6
    -8 3 -6
    -9 -3 -6
    9 3 -6
    -9 3 6
    9 3 -6
    -9 3 -6
    9 3 6
    -9 3 -6
    -9 3 -6
    9 -3 -6
    -9 -3 6
    -10 -3 -6
    -10 3 6
    10 3 -6
    -10 -3 6
    10 -3 -6
    10 3 6
    -10 3 -6
    -11 3 6
    11 3 -6
    -11 -3 -6
    11 -3 -6
    11 3 6
    -11 -3 6
    12 3 -6
    -12 -3 -6
    -12 3 6
    12 -3 -6
    12 3 6
    -12 -3 6
    0 4 -6
    0 -4 6
    0 4 6
    0 -4 -6
    0 4 6
    0 -4 -6
    0 4 -6
    1 4 -6
    -1 4 6
    -1 -4 -6
    1 -4 6
    -1 -4 -6
    1 4 -6
    -1 4 6
    1 4 -6
    -1 -4 -6
    -1 4 -6
    -1 4 -6
    -1 -4 6
    1 -4 -6
    1 4 6
    1 -4 -6
    -2 4 6
    -2 4 6
    -2 -4 -6
    2 -4 6
    -2 -4 -6
    2 4 -6
    2 -4 -6
    -2 -4 6
    2 -4 -6
    -2 4 -6
    2 4 6
    -2 4 -6
    3 4 -6
    -3 -4 -6
    3 -4 6
    -3 -4 -6
    -3 4 6
    3 -4 6
    -3 4 6
    -3 -4 6
    -3 -4 6
    -3 4 -6
    3 -4 -6
    3 -4 -6
    -3 4 -6
    3 4 6
    -3 -4 6
    -4 4 6
    4 4 -6
    -4 4 6
    4 -4 6
    -4 -4 -6
    4 -4 6
    -4 -4 -6
    4 4 6
    -4 -4 6
    -4 4 -6
    -4 4 -6
    -4 -4 6
    -4 -4 6
    4 -4 -6
    5 4 -6
    5 -4 6
    -5 4 6
    5 -4 6
    -5 4 6
    -5 -4 -6
    -5 4 -6
    -5 -4 6
    -5 4 -6
    -5 -4 6
    5 4 6
    5 -4 -6
    6 -4 6
    -6 -4 -6
    -6 4 6
    6 -4 6
    6 4 -6
    -6 4 6
    6 4 6
    -6 4 -6
    6 4 6
    -6 -4 6
    -6 4 -6
    -6 -4 6
    6 -4 -6
    7 -4 6
    7 -4 6
    -7 4 6
    -7 -4 -6
    -7 4 6
    7 4 -6
    -7 -4 6
    7 -4 -6
    -7 -4 6
    -7 4 -6
    -7 4 -6
    7 4 6
    7 4 6
    -8 4 6
    8 4 -6
    -8 -4 -6
    8 -4 6
    8 4 6
    -8 -4 6
    -8 4 -6
    -8 4 -6
    8 -4 -6
    -9 -4 -6
    9 -4 6
    9 4 -6
    9 4 -6
    -9 4 6
    9 -4 -6
    -9 -4 6
    -9 4 -6
    9 4 6
    -10 -4 -6
    10 -4 6
    10 4 -6
    10 4 -6
    -10 4 6
    -10 -4 6
    10 -4 -6
    10 4 6
    -10 4 -6
    11 4 -6
    -11 -4 -6
    -11 4 6
    -11 -4 6
    11 -4 -6
    11 4 6
    -12 -4 -6
    -12 -4 6
    12 4 6
    0 5 -6
    0 -5 6
    0 -5 -6
    0 -5 -6
    0 5 -6
    0 5 6
    0 5 6
    -1 -5 -6
    -1 -5 -6
    -1 5 6
    1 -5 6
    1 5 -6
    -1 -5 -6
    1 5 -6
    -1 5 6
    1 -5 -6
    -1 -5 6
    -1 5 -6
    -1 5 -6
    1 5 6
    -1 -5 6
    1 -5 -6
    2 5 -6
    2 -5 6
    2 5 -6
    -2 5 6
    -2 -5 -6
    -2 5 6
    -2 -5 -6
    -2 -5 6
    2 5 6
    2 -5 -6
    2 -5 -6
    -2 5 -6
    -2 5 -6
    -2 -5 6
    3 5 -6
    -3 5 6
    3 -5 6
    -3 -5 -6
    -3 -5 -6
    -3 5 6
    3 -5 6
    -3 5 -6
    3 5 6
    3 -5 -6
    -3 5 -6
    -3 -5 6
    3 -5 -6
    -3 -5 6
    4 -5 6
    4 5 -6
    4 -5 6
    -4 5 6
    -4 5 6
    -4 -5 -6
    -4 5 -6
    4 5 6
    -4 -5 6
    -4 5 -6
    -4 -5 6
    4 -5 -6
    -5 -5 -6
    5 -5 6
    5 5 -6
    -5 5 6
    -5 5 6
    -5 5 -6
    5 5 6
    -5 5 -6
    -5 -5 6
    5 -5 -6
    -5 -5 6
    5 5 6
    -6 5 6
    -6 5 6
    6 5 -6
    -6 -5 -6
    6 -5 6
    -6 5 -6
    6 5 6
    -6 -5 6
    -6 -5 6
    6 5 6
    -6 5 -6
    6 -5 -6
    7 5 -6
    7 -5 6
    -7 -5 -6
    -7 5 6
    -7 5 6
    -7 5 -6
    -7 -5 6
    7 5 6
    -7 5 -6
    7 -5 -6
    -7 -5 6
    8 -5 6
    -8 5 6
    8 5 -6
    -8 -5 -6
    8 5 6
    -8 5 -6
    -8 -5 6
    -8 -5 6
    8 -5 -6
    -9 -5 -6
    -9 5 6
    9 5 -6
    9 -5 6
    -9 5 -6
    9 -5 -6
    -9 -5 6
    9 5 6
    -10 5 6
    10 5 -6
    -10 -5 -6
    10 -5 6
    10 5 -6
    10 5 6
    10 -5 -6
    -10 -5 6
    -10 5 -6
    11 -5 6
    -11 5 6
    -11 -5 -6
    11 5 -6
    11 5 -6
    11 -5 -6
    -11 -5 6
    11 5 6
    -12 -5 6
    0 -6 6
    0 -6 -6
    0 -6 6
    0 -6 -6
    0 6 -6
    0 6 6
    0 6 -6
    -1 -6 -6
    1 6 -6
    -1 6 6
    1 6 -6
    -1 6 6
    1 -6 6
    -1 -6 -6
    -1 6 -6
    -1 -6 6
    1 -6 -6
    -1 6 -6
    -1 -6 6
    1 6 6
    2 6 -6
    -2 6 6
    -2 -6 -6
    2 -6 6
    -2 -6 -6
    2 6 -6
    -2 6 6
    -2 -6 6
    2 6 6
    -2 6 -6
    -2 6 -6
    2 6 6
    -2 -6 6
    2 -6 -6
    -3 6 6
    -3 6 6
    3 6 -6
    -3 -6 -6
    3 -6 6
    3 6 -6
    -3 6 -6
    -3 -6 6
    3 6 6
    3 -6 -6
    -3 -6 6
    3 6 6
    -3 6 -6
    -4 6 6
    4 6 -6
    -4 6 6
    4 -6 6
    -4 -6 -6
    4 6 6
    -4 -6 6
    -4 6 -6
    -4 -6 6
    4 6 6
    4 -6 -6
    -4 6 -6
    5 6 -6
    -5 6 6
    5 -6 6
    -5 6 6
    -5 -6 -6
    5 -6 -6
    -5 -6 6
    -5 6 -6
    -5 6 -6
    5 6 6
    5 6 6
    -5 -6 6
    6 6 -6
    -6 6 6
    6 -6 6
    -6 -6 -6
    -6 6 6
    -6 6 -6
    6 6 6
    6 -6 -6
    -6 -6 6
    6 6 6
    -6 -6 6
    -6 6 -6
    7 -6 6
    7 6 -6
    -7 -6 -6
    -7 6 6
    -7 6 6
    -7 -6 6
    7 -6 -6
    -7 -6 6
    7 6 6
    -7 6 -6
    -8 6 6
    -8 -6 -6
    8 6 -6
    -8 6 6
    8 -6 6
    8 -6 -6
    -8 6 -6
    -8 -6 6
    8 6 6
    -8 -6 6
    9 -6 6
    -9 -6 -6
    -9 6 6
    9 6 -6
    -9 6 -6
    -9 -6 6
    9 -6 -6
    -9 -6 6
    9 6 6
    10 -6 6
    -10 6 6
    -10 -6 -6
    10 6 -6
    10 -6 -6
    10 6 6
    -10 -6 6
    -10 6 -6
    -11 6 6
    -11 -6 -6
    11 -6 6
    11 6 -6
    11 6 -6
    11 -6 -6
    -11 -6 6
    11 6 6
    0 -7 -6
    0 7 -6
    0 -7 6
    0 -7 -6
    0 7 -6
    0 7 6
    0 7 6
    -1 -7 -6
    1 7 -6
    1 7 -6
    -1 7 6
    1 -7 6
    -1 -7 -6
    -1 7 6
    1 -7 -6
    1 -7 -6
    1 7 6
    1 7 6
    -1 7 -6
    -1 -7 6
    -1 7 -6
    -1 -7 6
    -2 7 6
    2 7 -6
    2 -7 6
    -2 7 6
    2 7 -6
    -2 -7 -6
    -2 -7 6
    -2 7 -6
    -2 7 -6
    2 7 6
    -2 -7 6
    2 -7 -6
    2 7 6
    3 7 -6
    -3 -7 -6
    3 7 -6
    -3 7 6
    -3 7 6
    3 -7 6
    3 7 6
    3 -7 -6
    -3 7 -6
    -3 -7 6
    3 7 6
    -3 7 -6
    -3 -7 6
    -4 7 6
    4 7 -6
    4 -7 6
    -4 7 6
    -4 -7 -6
    -4 -7 6
    -4 7 -6
    -4 7 -6
    4 7 6
    4 7 6
    -4 -7 6
    4 -7 -6
    -5 -7 -6
    5 7 -6
    -5 7 6
    5 -7 6
    -5 7 6
    -5 -7 6
    5 7 6
    5 7 6
    -5 -7 6
    -5 7 -6
    5 -7 -6
    -5 7 -6
    -6 7 6
    6 -7 6
    6 7 -6
    -6 7 6
    -6 -7 -6
    6 7 6
    -6 7 -6
    -6 -7 6
    -6 7 -6
    6 -7 -6
    -6 -7 6
    -7 7 6
    -7 7 6
    7 7 -6
    -7 -7 -6
    7 -7 6
    -7 7 -6
    -7 -7 6
    7 -7 -6
    -7 -7 6
    7 7 6
    -8 7 6
    -8 -7 -6
    8 7 -6
    -8 7 6
    8 -7 6
    -8 7 -6
    -8 -7 6
    8 -7 -6
    8 7 6
    -8 -7 6
    9 -7 6
    -9 -7 -6
    -9 7 6
    9 7 -6
    9 -7 -6
    -9 -7 6
    9 7 6
    -9 7 -6
    -9 -7 6
    -10 7 6
    10 -7 6
    -10 -7 -6
    10 7 -6
    10 -7 -6
    10 7 6
    -10 -7 6
    -10 7 -6
    -10 -7 6
    -11 7 6
    -11 -7 -6
    11 7 -6
    11 -7 6
    -11 -7 6
    11 7 6
    11 -7 -6
    0 -8 6
    0 -8 -6
    0 8 -6
    0 8 -6
    0 8 6
    0 8 6
    0 -8 -6
    1 8 -6
    -1 8 6
    -1 8 6
    1 8 -6
    -1 -8 -6
    -1 -8 -6
    1 -8 6
    1 -8 -6
    1 8 6
    1 8 6
    -1 8 -6
    -1 -8 6
    -1 8 -6
    1 -8 -6
    -2 -8 -6
    2 8 -6
    2 8 -6
    -2 8 6
    2 -8 6
    -2 8 -6
    -2 8 -6
    2 8 6
    -2 -8 6
    -2 -8 6
    2 8 6
    2 -8 -6
    -3 8 6
    -3 8 6
    3 8 -6
    3 -8 6
    -3 -8 -6
    -3 -8 6
    3 8 6
    3 8 6
    -3 -8 6
    3 -8 -6
    -3 8 -6
    -3 8 -6
    4 8 -6
    -4 8 6
    -4 8 6
    4 -8 6
    -4 -8 -6
    4 -8 -6
    -4 -8 6
    4 8 6
    -4 8 -6
    -4 -8 6
    -4 8 -6
    4 8 6
    5 8 -6
    -5 8 6
    5 -8 6
    -5 8 6
    -5 -8 -6
    5 8 6
    -5 8 -6
    -5 8 -6
    -5 -8 6
    -5 -8 6
    5 8 6
    5 -8 -6
    -6 8 6
    -6 -8 -6
    -6 8 6
    6 8 -6
    6 -8 6
    -6 -8 6
    6 -8 -6
    6 8 6
    -6 -8 6
    -6 8 -6
    -7 8 6
    -7 8 6
    7 -8 6
    7 8 -6
    -7 -8 -6
    7 -8 -6
    -7 -8 6
    -7 -8 6
    -7 8 -6
    7 8 6
    -8 8 6
    8 -8 6
    -8 8 6
    -8 -8 -6
    8 8 -6
    8 -8 -6
    8 8 6
    -8 8 -6
    -8 -8 6
    -8 -8 6
    9 -8 6
    9 8 -6
    -9 8 6
    -9 -8 -6
    9 8 6
    9 -8 -6
    -9 -8 6
    -9 8 -6
    -9 -8 6
    10 -8 6
    10 8 -6
    -10 8 6
    -10 -8 -6
    10 8 6
    -10 -8 6
    -10 -8 6
    10 -8 -6
    -10 8 -6
    11 -8 6
    11 8 -6
    11 -8 -6
    -11 -8 6
    -11 8 -6
    -11 -8 6
    0 -9 -6
    0 9 6
    0 -9 6
    0 9 6
    0 9 -6
    0 9 -6
    0 -9 -6
    1 -9 6
    -1 9 6
    -1 -9 -6
    1 9 -6
    1 9 -6
    -1 -9 6
    -1 9 -6
    1 -9 -6
    1 9 6
    -1 9 -6
    1 9 6
    1 -9 -6
    -2 9 6
    2 9 -6
    2 9 -6
    2 -9 6
    -2 -9 -6
    2 9 6
    -2 -9 6
    -2 9 -6
    2 -9 -6
    2 9 6
    -2 9 -6
    2 -9 -6
    -3 9 6
    3 9 -6
    3 -9 6
    -3 -9 -6
    -3 9 -6
    3 -9 -6
    -3 -9 6
    -3 9 -6
    3 9 6
    3 9 6
    4 -9 6
    -4 -9 -6
    -4 9 6
    4 9 -6
    -4 9 6
    4 9 6
    4 9 6
    4 -9 -6
    -4 9 -6
    -4 -9 6
    -4 9 -6
    -4 -9 6
    -5 -9 -6
    -5 9 6
    5 -9 6
    5 9 -6
    -5 9 6
    -5 9 -6
    5 9 6
    5 -9 -6
    -5 -9 6
    5 9 6
    -5 -9 6
    -6 9 6
    -6 -9 -6
    -6 9 6
    6 -9 6
    6 9 -6
    -6 -9 6
    6 -9 -6
    -6 -9 6
    6 9 6
    -6 9 -6
    -7 9 6
    7 -9 6
    -7 9 6
    7 9 -6
    -7 -9 -6
    -7 -9 6
    7 9 6
    -7 9 -6
    7 -9 -6
    -7 -9 6
    -8 -9 -6
    -8 9 6
    8 9 -6
    8 -9 6
    -8 9 6
    8 -9 -6
    8 9 6
    -8 9 -6
    -8 -9 6
    -8 -9 6
    -9 -9 -6
    9 -9 6
    9 9 -6
    -9 9 6
    -9 9 6
    9 -9 -6
    -9 9 -6
    9 9 6
    -9 -9 6
    -9 -9 6
    -10 -9 -6
    -10 9 6
    10 -9 6
    10 9 -6
    -10 9 -6
    10 -9 -6
    10 9 6
    -10 -9 6
    -10 -9 6
    -11 9 -6
    0 -10 6
    0 10 -6
    0 -10 -6
    0 10 -6
    0 10 6
    -1 -10 -6
    1 -10 6
    -1 10 6
    1 10 -6
    1 10 -6
    1 -10 -6
    1 10 6
    -1 10 -6
    1 10 6
    1 -10 -6
    -1 10 -6
    -1 -10 6
    -2 -10 -6
    2 -10 6
    2 10 -6
    2 10 -6
    -2 10 6
    -2 10 -6
    2 10 6
    2 -10 -6
    -2 -10 6
    2 -10 -6
    2 10 6
    -2 10 -6
    -3 10 6
    -3 -10 -6
    3 10 -6
    3 -10 6
    -3 10 -6
    -3 -10 6
    3 -10 -6
    3 -10 -6
    3 10 6
    3 10 6
    -3 10 -6
    4 -10 6
    4 10 -6
    -4 10 6
    -4 -10 -6
    -4 10 -6
    4 10 6
    4 10 6
    4 -10 -6
    -4 -10 6
    -5 -10 -6
    -5 10 6
    -5 10 6
    5 10 -6
    5 -10 6
    5 10 6
    5 -10 -6
    -5 -10 6
    -5 10 -6
    6 10 -6
    -6 10 6
    -6 -10 -6
    6 -10 6
    -6 10 6
    6 10 6
    -6 10 -6
    6 -10 -6
    -6 -10 6
    -6 -10 6
    7 10 -6
    -7 10 6
    7 -10 6
    -7 10 6
    -7 -10 -6
    -7 -10 6
    -7 10 -6
    7 10 6
    7 -10 -6
    -7 -10 6
    8 10 -6
    -8 -10 -6
    8 -10 6
    -8 10 6
    -8 10 6
    8 10 6
    -8 -10 6
    8 -10 -6
    -8 -10 6
    -8 10 -6
    -9 -10 -6
    -9 10 6
    -9 10 6
    9 -10 6
    9 10 -6
    -9 -10 6
    9 10 6
    -9 -10 6
    -9 10 -6
    9 -10 -6
    10 -10 6
    10 -10 -6
    -10 -10 6
    -10 10 -6
    -10 -10 6
    0 11 6
    0 11 -6
    0 -11 6
    0 11 -6
    0 -11 -6
    -1 -11 -6
    1 -11 6
    1 11 -6
    -1 11 6
    1 11 -6
    -1 -11 6
    1 -11 -6
    1 11 6
    1 11 6
    -1 11 -6
    -1 11 -6
    -2 -11 -6
    2 -11 6
    2 11 -6
    -2 11 6
    2 -11 -6
    -2 -11 6
    2 11 6
    -2 11 -6
    2 11 6
    -2 11 -6
    2 -11 -6
    3 11 -6
    -3 11 6
    -3 -11 -6
    3 -11 6
    -3 11 -6
    3 11 6
    -3 -11 6
    3 -11 -6
    3 -11 -6
    3 11 6
    -4 -11 -6
    4 -11 6
    4 11 -6
    -4 11 6
    -4 -11 6
    -4 11 -6
    4 11 6
    4 11 6
    4 -11 -6
    4 -11 -6
    -5 -11 -6
    5 11 -6
    -5 11 6
    5 -11 6
    -5 11 -6
    5 11 6
    -5 -11 6
    5 -11 -6
    5 -11 -6
    -6 11 6
    6 11 -6
    -6 -11 -6
    6 -11 6
    -6 11 -6
    6 11 6
    6 -11 -6
    -6 -11 6
    -7 -11 -6
    -7 11 6
    7 11 -6
    7 -11 6
    -7 11 6
    -7 -11 6
    -7 11 -6
    7 -11 -6
    7 11 6
    -8 11 6
    -8 -11 -6
    8 -11 6
    8 11 -6
    -8 11 6
    -8 -11 6
    8 11 6
    -8 11 -6
    8 -11 -6
    -9 -11 -6
    -9 11 6
    9 11 -6
    9 -11 6
    -9 11 6
    -9 -11 6
    -9 11 -6
    9 11 6
    9 -11 -6
    -10 -11 6
    0 12 6
    0 -12 6
    0 12 -6
    0 -12 -6
    0 12 -6
    1 12 -6
    1 12 -6
    -1 -12 -6
    1 -12 6
    -1 12 6
    1 12 6
    -1 12 -6
    1 -12 -6
    -1 -12 6
    -1 12 -6
    2 -12 6
    2 12 -6
    -2 -12 -6
    -2 12 6
    2 -12 -6
    2 12 6
    -2 -12 6
    2 12 6
    2 -12 -6
    -2 12 -6
    -2 12 -6
    3 -12 6
    -3 -12 -6
    -3 12 6
    3 12 -6
    -3 -12 6
    3 12 6
    3 -12 -6
    3 -12 -6
    3 12 6
    -3 12 -6
    4 -12 6
    4 12 -6
    -4 12 6
    -4 -12 -6
    -4 -12 6
    -4 12 -6
    4 -12 -6
    4 12 6
    4 -12 -6
    -5 -12 -6
    5 -12 6
    -5 12 6
    5 12 -6
    5 -12 -6
    -5 12 -6
    -5 -12 6
    5 -12 -6
    5 12 6
    -6 12 6
    6 -12 6
    -6 -12 -6
    6 12 -6
    -6 12 -6
    -6 -12 6
    6 -12 -6
    6 -12 -6
    6 12 6
    7 12 -6
    -7 12 6
    7 -12 6
    -7 -12 -6
    7 12 6
    7 -12 -6
    -7 12 -6
    7 -12 -6
    -7 -12 6
    8 12 -6
    -8 12 6
    -8 -12 -6
    8 -12 6
    -8 -12 6
    8 12 6
    -8 12 -6
    8 -12 -6
    8 -12 -6
    -9 12 6
    -9 -12 6
    9 -12 -6
    0 13 -6
    0 13 -6
    0 -13 -6
    0 -13 6
    0 13 6
    1 13 -6
    -1 -13 -6
    1 -13 6
    -1 13 6
    1 13 6
    1 -13 -6
    -1 -13 6
    -1 13 -6
    -1 13 -6
    2 -13 6
    2 13 -6
    -2 13 6
    -2 -13 -6
    2 13 6
    -2 -13 6
    -2 13 -6
    2 -13 -6
    -3 -13 -6
    3 13 -6
    3 -13 6
    -3 13 6
    3 -13 -6
    -3 -13 6
    3 13 6
    -3 13 -6
    3 -13 -6
    3 13 6
    4 13 -6
    4 -13 6
    -4 -13 -6
    -4 13 6
    -4 -13 6
    4 13 6
    -4 13 -6
    4 -13 -6
    4 -13 -6
    -5 13 6
    5 -13 6
    -5 -13 -6
    5 13 -6
    -5 13 -6
    -5 -13 6
    5 -13 -6
    5 -13 -6
    5 13 6
    -6 -13 -6
    6 -13 6
    -6 13 6
    6 13 -6
    6 -13 -6
    6 -13 -6
    -6 -13 6
    6 13 6
    -6 13 -6
    7 13 -6
    7 -13 6
    -7 -13 -6
    -7 13 6
    7 -13 -6
    7 -13 -6
    7 13 6
    -7 13 -6
    -7 -13 6
    -8 13 6
    -8 -13 6
    8 -13 -6
    8 -13 -6
    0 -14 6
    0 14 -6
    0 -14 -6
    0 14 -6
    0 14 6
    -1 -14 -6
    1 14 -6
    1 -14 6
    -1 14 6
    -1 -14 6
    1 14 6
    -1 14 -6
    1 -14 -6
    -2 14 6
    2 -14 6
    2 14 -6
    -2 -14 -6
    2 14 6
    2 -14 -6
    -2 14 -6
    -3 -14 -6
    3 14 -6
    3 -14 6
    -3 14 6
    -3 14 -6
    3 14 6
    -3 -14 6
    3 -14 -6
    -4 -14 -6
    4 14 -6
    4 -14 6
    -4 14 6
    4 14 6
    -4 14 -6
    4 -14 -6
    4 -14 -6
    -4 -14 6
    -5 14 6
    5 -14 6
    5 14 -6
    -5 -14 -6
    5 -14 -6
    -5 14 -6
    -5 -14 6
    5 -14 -6
    5 14 6
    -6 14 6
    -6 -14 -6
    6 -14 6
    6 14 -6
    -6 14 -6
    -6 -14 6
    6 -14 -6
    6 -14 -6
    6 14 6
    -7 -14 -6
    -7 14 6
    7 -14 -6
    7 14 6
    7 -14 -6
    -7 -14 6
    0 15 -6
    0 -15 -6
    0 15 6
    0 -15 6
    1 -15 6
    1 15 -6
    -1 -15 -6
    -1 15 6
    1 15 6
    -1 15 -6
    1 -15 -6
    -1 -15 6
    2 -15 6
    2 15 -6
    -2 15 6
    -2 -15 -6
    2 -15 -6
    -2 15 -6
    2 15 6
    -2 -15 6
    3 15 -6
    -3 -15 -6
    -3 15 6
    3 -15 6
    -3 -15 6
    -3 15 -6
    3 -15 -6
    -4 15 6
    4 15 -6
    -4 -15 -6
    4 -15 6
    -4 -15 6
    4 -15 -6
    -4 15 -6
    5 15 -6
    5 -15 6
    -5 -15 -6
    -5 15 6
    -5 15 -6
    5 15 6
    -5 -15 6
    5 -15 -6
    6 -15 -6
    6 15 6
    -6 -15 6
    0 16 6
    0 -16 6
    0 -16 -6
    1 -16 6
    -1 -16 -6
    -1 16 6
    1 -16 -6
    -1 -16 6
    -1 16 -6
    1 16 6
    2 -16 6
    2 16 -6
    -2 16 6
    -2 -16 -6
    2 16 6
    2 -16 -6
    -2 16 -6
    -2 -16 6
    -3 -16 -6
    -3 16 6
    3 16 -6
    3 -16 6
    -3 -16 6
    3 -16 -6
    -3 16 -6
    -4 -16 -6
    4 16 -6
    -4 16 -6
    -4 -16 6
    -5 -16 6
    0 -17 -6
    0 -17 6
    0 17 6
    1 -17 6
    -1 -17 -6
    -1 17 6
    1 17 6
    1 -17 -6
    -1 -17 6
    -2 -17 -6
    -2 -17 6
    -2 17 -6
    -3 -17 -6
    3 17 -6
    0 0 7
    0 0 -7
    0 0 7
    0 0 -7
    1 0 -7
    -1 0 7
    -1 0 -7
    -1 0 7
    1 0 7
    -1 0 -7
    1 0 -7
    1 0 7
    2 0 7
    -2 0 -7
    2 0 -7
    2 0 7
    2 0 -7
    -2 0 -7
    -2 0 7
    -2 0 7
    3 0 -7
    -3 0 -7
    3 0 -7
    -3 0 7
    3 0 7
    -3 0 7
    -3 0 -7
    3 0 7
    -4 0 -7
    4 0 7
    -4 0 7
    4 0 -7
    -4 0 7
    4 0 -7
    -4 0 -7
    4 0 7
    -5 0 7
    -5 0 7
    5 0 -7
    -5 0 -7
    -5 0 -7
    5 0 -7
    5 0 7
    5 0 7
    -6 0 7
    6 0 -7
    -6 0 -7
    6 0 -7
    6 0 7
    -6 0 -7
    -7 0 -7
    -7 0 -7
    7 0 -7
    7 0 -7
    -7 0 -7
    -7 0 7
    7 0 7
    -8 0 -7
    8 0 -7
    8 0 7
    -8 0 7
    -8 0 -7
    9 0 -7
    -9 0 7
    -9 0 -7
    10 0 -7
    -10 0 -7
    10 0 7
    -10 0 7
    11 0 7
    -11 0 7
    11 0 -7
    -11 0 -7
    -12 0 -7
    -12 0 7
    0 -1 -7
    0 -1 7
    0 1 -7
    0 1 7
    0 -1 -7
    0 -1 7
    0 1 7
    0 1 -7
    -1 -1 -7
    1 1 -7
    1 -1 7
    -1 1 7
    -1 1 7
    1 -1 7
    -1 -1 -7
    1 1 -7
    -1 1 -7
    1 1 7
    1 -1 -7
    1 1 7
    -1 -1 7
    1 -1 -7
    -1 1 -7
    -1 -1 7
    -2 -1 -7
    2 -1 7
    -2 -1 -7
    -2 1 7
    2 1 -7
    2 1 -7
    2 -1 7
    -2 1 7
    -2 -1 7
    2 1 7
    -2 -1 7
    -2 1 -7
    2 -1 -7
    -2 1 -7
    2 1 7
    2 -1 -7
    -3 -1 -7
    3 -1 7
    -3 -1 -7
    3 1 -7
    -3 1 7
    3 -1 7
    3 1 -7
    -3 1 7
    -3 -1 7
    3 1 7
    3 -1 -7
    -3 -1 7
    3 1 7
    -3 1 -7
    -3 1 -7
    3 -1 -7
    -4 -1 -7
    4 -1 7
    4 1 -7
    -4 1 7
    -4 1 7
    -4 -1 -7
    4 1 -7
    4 -1 7
    -4 -1 7
    4 -1 -7
    4 1 7
    -4 -1 7
    -4 1 -7
    4 1 7
    4 -1 -7
    -4 1 -7
    5 1 -7
    5 1 -7
    -5 1 7
    5 -1 7
    -5 1 7
    5 -1 7
    -5 -1 -7
    -5 -1 -7
    -5 -1 7
    5 1 7
    -5 -1 7
    5 1 7
    5 -1 -7
    -5 1 -7
    5 -1 -7
    -5 1 -7
    6 1 -7
    -6 -1 -7
    6 1 -7
    6 -1 7
    -6 -1 -7
    -6 -1 -7
    6 -1 7
    -6 1 7
    6 -1 -7
    6 1 7
    6 -1 -7
    -6 1 -7
    -6 -1 7
    -6 1 -7
    -7 -1 -7
    -7 -1 -7
    7 -1 7
    7 1 -7
    -7 1 7
    7 1 -7
    -7 1 -7
    7 1 7
    -7 1 -7
    -7 -1 7
    7 -1 -7
    8 1 -7
    -8 -1 -7
    -8 1 7
    8 -1 7
    8 1 -7
    -8 -1 -7
    -8 1 -7
    -8 -1 7
    8 -1 -7
    -8 1 -7
    8 1 7
    9 -1 7
    -9 -1 -7
    -9 1 7
    9 1 -7
    -9 1 -7
    -9 1 -7
    9 1 7
    9 -1 -7
    -9 -1 7
    -10 1 7
    10 1 -7
    10 -1 7
    -10 -1 -7
    10 1 7
    -10 1 -7
    -10 -1 7
    10 -1 -7
    -11 -1 -7
    -11 1 7
    11 1 -7
    11 -1 -7
    11 1 7
    -11 1 -7
    -11 -1 7
    -12 1 7
    -12 -1 -7
    -12 -1 7
    0 2 7
    0 -2 -7
    0 -2 7
    0 -2 -7
    0 2 -7
    0 2 -7
    0 2 7
    0 -2 7
    -1 -2 -7
    -1 2 7
    1 2 -7
    -1 2 7
    1 -2 7
    1 2 -7
    -1 -2 -7
    1 -2 7
    1 2 7
    1 -2 -7
    -1 -2 7
    -1 2 -7
    1 -2 -7
    -1 -2 7
    1 2 7
    -1 2 -7
    2 2 -7
    2 -2 7
    -2 -2 -7
    -2 -2 -7
    -2 2 7
    2 2 -7
    -2 2 7
    -2 -2 7
    2 -2 -7
    -2 2 -7
    -2 -2 7
    2 -2 -7
    -2 2 -7
    2 2 7
    -3 2 7
    -3 -2 -7
    3 2 -7
    -3 -2 -7
    3 2 -7
    -3 2 7
    3 -2 7
    -3 2 -7
    3 -2 -7
    3 2 7
    3 -2 -7
    3 2 7
    -3 2 -7
    -3 2 -7
    -3 -2 7
    -3 -2 7
    -4 2 7
    -4 2 7
    4 2 -7
    -4 -2 -7
    4 -2 7
    4 2 -7
    -4 -2 -7
    -4 2 -7
    4 -2 -7
    -4 2 -7
    -4 -2 7
    4 2 7
    4 2 7
    -4 2 -7
    -4 -2 7
    4 -2 -7
    5 2 -7
    -5 -2 -7
    -5 2 7
    -5 2 7
    5 -2 7
    -5 -2 -7
    5 2 -7
    -5 2 -7
    -5 2 -7
    5 -2 -7
    5 2 7
    -5 -2 7
    5 -2 -7
    -5 2 -7
    -6 2 7
    6 2 -7
    -6 -2 -7
    -6 -2 -7
    6 2 -7
    6 -2 7
    -6 2 7
    -6 2 -7
    -6 -2 7
    -6 2 -7
    -6 2 -7
    6 -2 -7
    6 2 7
    -7 -2 -7
    -7 -2 -7
    7 -2 7
    7 2 -7
    7 2 -7
    -7 2 7
    -7 2 -7
    7 -2 -7
    -7 2 -7
    -7 -2 7
    -7 2 -7
    7 2 7
    8 -2 7
    -8 2 7
    8 2 -7
    -8 -2 -7
    8 2 -7
    -8 2 -7
    -8 2 -7
    8 -2 -7
    8 2 7
    -8 -2 7
    9 -2 7
    -9 -2 -7
    9 2 -7
    -9 2 7
    9 -2 -7
    -9 -2 7
    -9 2 -7
    -9 2 -7
    9 2 7
    10 2 -7
    10 -2 7
    -10 2 7
    -10 -2 -7
    10 -2 -7
    -10 -2 7
    10 2 7
    -11 2 7
    -11 -2 -7
    11 2 -7
    -11 -2 7
    11 -2 -7
    11 2 7
    -12 -2 -7
    12 2 7
    -12 -2 7
    0 3 -7
    0 -3 7
    0 3 -7
    0 -3 -7
    0 3 7
    0 -3 -7
    0 3 7
    -1 3 7
    -1 -3 -7
    1 3 -7
    -1 3 7
    1 3 -7
    -1 -3 -7
    1 -3 7
    -1 -3 7
    -1 -3 7
    1 3 7
    -1 3 -7
    1 -3 -7
    -1 3 -7
    1 -3 -7
    -1 3 -7
    1 3 7
    2 -3 7
    -2 3 7
    -2 3 7
    -2 -3 -7
    2 3 -7
    -2 -3 -7
    2 3 -7
    2 -3 -7
    -2 3 -7
    -2 -3 7
    -2 3 -7
    -2 -3 7
    2 -3 -7
    2 3 7
    -2 3 -7
    -3 3 7
    -3 -3 -7
    3 -3 7
    3 3 -7
    -3 -3 -7
    -3 3 7
    3 3 -7
    -3 3 -7
    3 3 7
    -3 3 -7
    -3 3 -7
    -3 -3 7
    3 -3 -7
    3 -3 -7
    -3 -3 7
    4 -3 7
    4 3 -7
    -4 3 7
    -4 -3 -7
    -4 -3 -7
    4 3 -7
    -4 3 7
    -4 3 -7
    -4 -3 7
    4 3 7
    -4 3 -7
    4 -3 -7
    4 -3 -7
    -4 3 -7
    -4 -3 7
    -5 -3 -7
    5 3 -7
    5 -3 7
    -5 3 7
    5 3 -7
    -5 -3 -7
    -5 3 7
    -5 3 -7
    -5 3 -7
    -5 -3 7
    5 3 7
    5 -3 -7
    -5 3 -7
    -6 -3 -7
    -6 3 7
    6 3 -7
    -6 3 7
    6 -3 7
    6 3 -7
    -6 -3 -7
    -6 3 -7
    6 -3 -7
    -6 -3 7
    6 3 7
    -6 3 -7
    -6 3 -7
    -7 -3 -7
    7 -3 7
    7 3 -7
    7 3 -7
    -7 3 7
    -7 3 -7
    -7 3 -7
    7 -3 -7
    -7 3 -7
    -7 -3 7
    7 3 7
    8 3 -7
    -8 3 7
    -8 -3 -7
    8 3 -7
    8 -3 7
    -8 3 -7
    -8 3 -7
    8 3 7
    8 -3 -7
    -8 -3 7
    -8 3 -7
    9 3 -7
    9 -3 7
    -9 3 7
    9 3 -7
    -9 -3 -7
    -9 3 -7
    -9 -3 7
    9 3 7
    9 -3 -7
    -9 3 -7
    -10 3 7
    10 3 -7
    -10 -3 -7
    -10 -3 7
    10 -3 -7
    10 3 7
    -11 3 7
    11 3 -7
    -11 -3 -7
    11 3 7
    11 -3 -7
    -11 -3 7
    -12 -3 -7
    12 3 7
    0 -4 7
    0 -4 -7
    0 4 -7
    0 4 7
    0 4 -7
    0 -4 -7
    0 4 7
    1 4 -7
    -1 4 7
    1 4 -7
    -1 4 7
    -1 -4 -7
    1 -4 7
    -1 -4 -7
    1 4 -7
    -1 -4 7
    1 4 7
    -1 4 -7
    -1 4 -7
    1 -4 -7
    1 -4 -7
    -2 4 7
    -2 -4 -7
    2 4 -7
    2 -4 7
    -2 4 7
    2 4 -7
    -2 -4 -7
    2 -4 -7
    -2 -4 7
    2 4 7
    -2 4 -7
    2 -4 -7
    -2 4 -7
    -2 -4 7
    3 4 -7
    -3 4 7
    -3 -4 -7
    -3 -4 -7
    -3 4 7
    3 -4 7
    3 4 -7
    3 -4 7
    -3 -4 7
    3 -4 -7
    3 4 7
    -3 -4 7
    3 -4 -7
    -3 4 -7
    -3 4 -7
    4 -4 7
    -4 4 7
    -4 -4 -7
    -4 -4 -7
    4 4 -7
    4 4 -7
    -4 4 7
    -4 4 -7
    4 -4 -7
    4 4 7
    -4 4 -7
    -4 -4 7
    5 4 -7
    5 -4 7
    5 4 -7
    -5 -4 -7
    -5 -4 -7
    -5 4 7
    -5 4 7
    -5 4 -7
    -5 -4 7
    5 -4 -7
    5 4 7
    -5 4 -7
    -6 4 7
    6 4 -7
    -6 4 7
    6 -4 7
    6 4 -7
    -6 -4 -7
    -6 4 -7
    -6 -4 7
    -6 4 -7
    6 4 7
    6 -4 -7
    7 4 -7
    -7 -4 -7
    7 4 -7
    7 -4 7
    -7 4 7
    -7 4 7
    -7 4 -7
    -7 -4 7
    -7 4 -7
    7 4 7
    7 4 7
    7 -4 -7
    -8 -4 -7
    -8 4 7
    8 -4 7
    8 4 -7
    8 4 -7
    -8 -4 7
    8 4 7
    -8 4 -7
    8 -4 -7
    -8 4 -7
    9 4 -7
    -9 4 7
    -9 -4 -7
    9 -4 7
    9 4 -7
    9 -4 -7
    9 4 7
    -9 -4 7
    -9 4 -7
    10 4 -7
    -10 -4 -7
    10 4 -7
    -10 4 7
    10 4 7
    10 -4 -7
    -10 -4 7
    -10 4 -7
    -11 -4 -7
    11 4 -7
    -11 4 7
    11 4 7
    11 -4 -7
    -11 -4 7
    12 4 7
    0 -5 7
    0 5 -7
    0 5 -7
    0 5 7
    0 -5 -7
    0 -5 -7
    0 5 7
    1 5 -7
    1 -5 7
    -1 -5 -7
    1 5 -7
    -1 -5 -7
    1 5 -7
    -1 5 7
    -1 5 7
    -1 -5 -7
    -1 5 -7
    1 -5 -7
    1 5 7
    -1 -5 7
    -1 5 -7
    1 -5 -7
    2 5 -7
    -2 -5 -7
    2 5 -7
    -2 -5 -7
    -2 5 7
    2 -5 7
    2 5 -7
    -2 5 7
    -2 -5 7
    2 -5 -7
    2 5 7
    -2 5 -7
    -2 5 -7
    2 -5 -7
    -3 -5 -7
    -3 -5 -7
    -3 5 7
    3 5 -7
    -3 5 7
    3 -5 7
    -3 5 -7
    -3 -5 7
    3 5 7
    3 -5 -7
    -3 -5 7
    -3 5 -7
    4 5 -7
    -4 5 7
    -4 -5 -7
    -4 5 7
    4 -5 7
    -4 -5 -7
    4 5 7
    -4 -5 7
    -4 -5 7
    -4 5 -7
    4 -5 -7
    -4 5 -7
    5 -5 7
    5 5 -7
    -5 5 7
    -5 -5 -7
    -5 5 7
    -5 -5 7
    5 5 7
    -5 5 -7
    -5 -5 7
    5 -5 -7
    -5 5 -7
    -6 -5 -7
    -6 5 7
    6 5 -7
    -6 5 7
    6 -5 7
    6 -5 -7
    -6 -5 7
    -6 -5 7
    -6 5 -7
    -6 5 -7
    6 5 7
    6 5 7
    7 5 -7
    7 -5 7
    -7 5 7
    -7 5 7
    -7 -5 -7
    7 5 7
    -7 5 -7
    -7 5 -7
    -7 -5 7
    7 -5 -7
    -8 5 7
    8 5 -7
    8 5 -7
    8 -5 7
    -8 -5 -7
    8 -5 -7
    -8 -5 7
    -8 5 -7
    8 5 7
    -8 5 -7
    -9 5 7
    -9 -5 -7
    9 5 -7
    9 5 -7
    9 -5 7
    -9 -5 7
    9 5 7
    -9 5 -7
    9 -5 -7
    10 5 -7
    10 -5 7
    -10 -5 -7
    10 5 -7
    -10 5 7
    -10 -5 7
    -10 5 -7
    10 -5 -7
    10 5 7
    11 5 -7
    -11 -5 -7
    -11 5 7
    11 -5 -7
    -11 -5 7
    11 5 7
    0 -6 -7
    0 6 -7
    0 6 7
    0 6 -7
    0 -6 -7
    0 -6 7
    0 -6 -7
    -1 -6 -7
    1 -6 7
    -1 -6 -7
    1 6 -7
    1 6 -7
    -1 6 7
    -1 6 7
    -1 -6 -7
    1 -6 -7
    1 6 7
    -1 -6 7
    -1 6 -7
    -1 6 -7
    1 -6 -7
    -2 -6 -7
    -2 6 7
    2 -6 7
    2 6 -7
    2 6 -7
    -2 -6 -7
    -2 6 7
    -2 -6 7
    2 -6 -7
    -2 -6 7
    2 6 7
    2 -6 -7
    -2 6 -7
    -2 6 -7
    3 6 -7
    -3 -6 -7
    3 -6 7
    -3 6 7
    -3 6 7
    -3 -6 7
    -3 -6 7
    -3 6 -7
    3 6 7
    -3 6 -7
    3 -6 -7
    4 6 -7
    4 -6 7
    -4 6 7
    -4 -6 -7
    -4 6 7
    4 -6 -7
    -4 6 -7
    -4 -6 7
    -4 6 -7
    -4 -6 7
    4 6 7
    4 6 7
    -5 -6 -7
    5 -6 7
    -5 6 7
    -5 6 7
    5 6 -7
    5 -6 -7
    -5 -6 7
    -5 -6 7
    -5 6 -7
    -5 6 -7
    5 6 7
    5 6 7
    6 6 -7
    -6 -6 -7
    -6 6 7
    -6 6 7
    6 -6 7
    -6 -6 7
    -6 6 -7
    -6 6 -7
    6 6 7
    6 -6 -7
    6 6 7
    -6 -6 7
    -7 6 7
    7 6 -7
    -7 6 7
    7 -6 7
    -7 -6 -7
    7 -6 -7
    -7 -6 7
    -7 6 -7
    -7 6 -7
    -7 -6 7
    7 6 7
    8 6 -7
    -8 -6 -7
    8 -6 7
    -8 6 7
    -8 6 -7
    8 6 7
    8 -6 -7
    -8 -6 7
    -8 -6 7
    -9 6 7
    9 6 -7
    -9 -6 -7
    9 -6 7
    9 6 7
    -9 6 -7
    9 -6 -7
    -9 -6 7
    -10 -6 -7
    10 6 -7
    -10 6 7
    10 6 -7
    10 -6 7
    -10 -6 7
    -10 6 -7
    10 -6 -7
    10 6 7
    11 6 -7
    -11 6 7
    11 6 -7
    -11 -6 -7
    11 -6 -7
    11 6 7
    -11 -6 7
    0 7 -7
    0 -7 -7
    0 -7 -7
    0 7 -7
    0 -7 7
    0 7 7
    0 7 7
    1 -7 7
    1 7 -7
    -1 7 7
    -1 7 7
    -1 -7 -7
    -1 7 7
    1 7 -7
    1 7 7
    -1 7 -7
    -1 -7 7
    1 7 7
    1 -7 -7
    -1 7 -7
    -2 7 7
    2 -7 7
    2 7 -7
    2 7 -7
    -2 -7 -7
    -2 7 7
    2 7 7
    2 -7 -7
    -2 7 -7
    -2 -7 7
    2 7 7
    -2 -7 7
    -2 7 -7
    3 -7 7
    -3 7 7
    3 7 -7
    -3 -7 -7
    -3 7 7
    3 7 7
    -3 7 -7
    3 -7 -7
    -3 -7 7
    -3 -7 7
    -3 7 -7
    3 7 7
    -4 -7 -7
    4 -7 7
    -4 7 7
    4 7 -7
    -4 7 7
    4 7 7
    4 7 7
    -4 7 -7
    -4 -7 7
    -4 -7 7
    4 -7 -7
    -4 7 -7
    -5 -7 -7
    -5 7 7
    5 -7 7
    5 7 -7
    -5 7 7
    -5 7 -7
    -5 -7 7
    -5 7 -7
    -5 -7 7
    5 -7 -7
    5 7 7
    5 7 7
    6 -7 7
    -6 -7 -7
    -6 7 7
    -6 7 7
    6 7 -7
    -6 -7 7
    6 7 7
    6 -7 -7
    6 7 7
    -6 7 -7
    -6 7 -7
    -6 -7 7
    7 -7 7
    -7 7 7
    -7 7 7
    7 7 -7
    -7 -7 -7
    -7 -7 7
    -7 7 -7
    7 -7 -7
    -7 -7 7
    7 7 7
    8 -7 7
    8 7 -7
    -8 7 7
    -8 7 7
    -8 -7 -7
    -8 -7 7
    -8 -7 7
    8 7 7
    -8 7 -7
    8 -7 -7
    9 7 -7
    -9 -7 -7
    9 -7 7
    -9 7 7
    9 -7 -7
    -9 -7 7
    9 7 7
    -9 7 -7
    -9 -7 7
    10 -7 7
    10 7 -7
    -10 -7 -7
    -10 7 7
    -10 -7 7
    10 -7 -7
    -10 7 -7
    10 7 7
    11 -7 7
    11 7 -7
    11 7 -7
    11 -7 -7
    -11 -7 7
    0 8 7
    0 8 -7
    0 -8 -7
    0 8 7
    0 8 -7
    0 -8 -7
    0 -8 7
    -1 -8 -7
    1 8 -7
    1 8 -7
    -1 8 7
    1 -8 7
    -1 8 -7
    1 -8 -7
    -1 -8 7
    1 8 7
    1 8 7
    -1 8 -7
    1 -8 -7
    2 -8 7
    -2 8 7
    -2 8 7
    2 8 -7
    2 8 -7
    -2 -8 -7
    -2 -8 7
    -2 8 -7
    2 -8 -7
    -2 8 -7
    2 8 7
    2 8 7
    3 8 -7
    -3 8 7
    3 -8 7
    -3 8 7
    -3 -8 -7
    3 -8 -7
    3 8 7
    3 8 7
    -3 8 -7
    -3 8 -7
    -3 -8 7
    -4 -8 -7
    -4 8 7
    -4 8 7
    4 -8 7
    4 8 -7
    -4 8 -7
    -4 -8 7
    -4 -8 7
    4 8 7
    4 8 7
    4 -8 -7
    -4 8 -7
    -5 8 7
    -5 -8 -7
    5 -8 7
    5 8 -7
    -5 8 7
    -5 8 -7
    5 8 7
    -5 -8 7
    5 8 7
    -5 8 -7
    -5 -8 7
    5 -8 -7
    -6 8 7
    -6 8 7
    6 8 -7
    -6 -8 -7
    6 -8 7
    -6 -8 7
    -6 -8 7
    -6 8 -7
    6 8 7
    6 -8 -7
    7 -8 7
    7 8 -7
    -7 8 7
    -7 8 7
    -7 -8 -7
    -7 -8 7
    -7 8 -7
    -7 -8 7
    7 8 7
    7 -8 -7
    8 -8 7
    -8 8 7
    -8 8 7
    -8 -8 -7
    8 8 -7
    -8 8 -7
    -8 -8 7
    8 8 7
    8 -8 -7
    -8 -8 7
    9 -8 7
    9 8 -7
    -9 8 7
    -9 -8 -7
    9 -8 -7
    9 8 7
    -9 -8 7
    -9 8 -7
    -9 -8 7
    10 -8 7
    -10 -8 -7
    -10 8 7
    10 8 -7
    -10 -8 7
    10 8 7
    10 -8 -7
    -10 8 -7
    11 8 -7
    11 -8 7
    -11 8 -7
    -11 -8 7
    0 -9 -7
    0 9 -7
    0 9 -7
    0 9 7
    0 -9 7
    0 9 7
    1 9 -7
    1 -9 7
    -1 -9 -7
    -1 9 7
    1 9 -7
    1 9 7
    1 -9 -7
    -1 9 -7
    1 -9 -7
    1 9 7
    -1 -9 7
    -1 9 -7
    2 9 -7
    2 -9 7
    -2 9 7
    -2 -9 -7
    2 9 -7
    2 -9 -7
    2 9 7
    -2 9 -7
    2 9 7
    -2 -9 7
    -2 9 -7
    2 -9 -7
    -3 9 7
    -3 -9 -7
    3 -9 7
    -3 9 7
    3 9 -7
    3 9 7
    3 9 7
    -3 9 -7
    -3 9 -7
    3 -9 -7
    -3 -9 7
    4 -9 7
    -4 -9 -7
    4 9 -7
    -4 9 7
    -4 9 7
    4 9 7
    4 9 7
    -4 -9 7
    -4 9 -7
    -4 9 -7
    4 -9 -7
    -5 -9 -7
    -5 9 7
    -5 9 7
    5 -9 7
    5 9 -7
    -5 -9 7
    5 9 7
    5 -9 -7
    -5 9 -7
    5 9 7
    6 -9 7
    -6 9 7
    6 9 -7
    -6 9 7
    -6 -9 -7
    -6 -9 7
    6 -9 -7
    -6 9 -7
    6 9 7
    -6 -9 7
    7 -9 7
    7 9 -7
    -7 -9 -7
    -7 9 7
    -7 9 7
    -7 9 -7
    -7 -9 7
    7 -9 -7
    7 9 7
    -7 -9 7
    8 -9 7
    -8 9 7
    -8 9 7
    8 9 -7
    -8 -9 -7
    -8 9 -7
    8 -9 -7
    8 9 7
    -8 -9 7
    -8 -9 7
    -9 9 7
    -9 -9 -7
    9 -9 7
    9 9 -7
    9 -9 -7
    -9 -9 7
    9 9 7
    -9 -9 7
    -9 9 -7
    -10 -9 -7
    10 -9 7
    10 9 -7
    -10 9 7
    10 -9 -7
    -10 -9 7
    -10 9 -7
    10 9 7
    -10 -9 7
    0 -10 -7
    0 10 7
    0 10 -7
    0 10 -7
    0 -10 7
    -1 -10 -7
    1 -10 7
    1 10 -7
    -1 10 7
    1 10 -7
    -1 10 -7
    -1 10 -7
    1 -10 -7
    -1 -10 7
    1 10 7
    1 10 7
    2 -10 7
    2 10 -7
    -2 10 7
    -2 -10 -7
    -2 10 -7
    -2 -10 7
    2 -10 -7
    2 -10 -7
    -2 10 -7
    2 10 7
    2 10 7
    3 -10 7
    -3 10 7
    3 10 -7
    -3 -10 -7
    3 10 7
    3 -10 -7
    3 10 7
    -3 10 -7
    3 -10 -7
    -3 -10 7
    -3 10 -7
    4 -10 7
    4 10 -7
    -4 -10 -7
    -4 10 7
    4 10 7
    4 10 7
    -4 10 -7
    -4 -10 7
    4 -10 -7
    5 10 -7
    -5 10 7
    -5 10 7
    -5 -10 -7
    5 -10 7
    -5 -10 7
    5 -10 -7
    -5 10 -7
    5 10 7
    6 -10 7
    6 10 -7
    -6 10 7
    -6 10 7
    -6 -10 7
    6 -10 -7
    6 10 7
    -6 10 -7
    -7 10 7
    -7 10 7
    7 -10 7
    7 10 -7
    -7 -10 -7
    -7 10 -7
    7 -10 -7
    7 10 7
    -7 -10 7
    8 -10 7
    -8 10 7
    -8 10 7
    -8 -10 -7
    8 10 -7
    8 -10 -7
    -8 10 -7
    8 10 7
    -8 -10 7
    9 -10 7
    9 10 -7
    -9 10 7
    -9 -10 -7
    -9 10 7
    -9 10 -7
    9 10 7
    9 -10 -7
    -9 -10 7
    10 -10 7
    -10 -10 7
    -10 -10 7
    -10 10 -7
    0 11 -7
    0 11 -7
    0 -11 7
    0 11 7
    0 -11 -7
    1 11 -7
    -1 11 7
    -1 -11 -7
    1 -11 7
    1 11 -7
    1 -11 -7
    -1 11 -7
    -1 11 -7
    -1 -11 7
    1 11 7
    -2 11 7
    2 -11 7
    2 11 -7
    -2 -11 -7
    2 -11 -7
    -2 11 -7
    2 11 7
    -2 -11 7
    2 11 7
    -2 11 -7
    -3 -11 -7
    3 11 -7
    3 -11 7
    -3 11 7
    3 -11 -7
    3 11 7
    3 11 7
    -3 11 -7
    3 -11 -7
    -3 -11 7
    -3 11 -7
    -4 11 7
    4 11 -7
    4 -11 7
    -4 -11 -7
    -4 -11 7
    4 -11 -7
    4 11 7
    -4 11 -7
    4 -11 -7
    4 11 7
    -5 -11 -7
    -5 11 7
    5 11 -7
    5 -11 7
    -5 11 -7
    5 11 7
    -5 -11 7
    5 -11 -7
    6 -11 7
    -6 11 7
    -6 -11 -7
    6 11 -7
    -6 11 7
    -6 11 -7
    -6 -11 7
    6 -11 -7
    6 11 7
    -7 11 7
    -7 11 7
    7 -11 7
    7 11 -7
    -7 -11 -7
    7 11 7
    -7 11 -7
    -7 -11 7
    7 -11 -7
    8 -11 7
    -8 11 7
    8 11 -7
    -8 11 7
    -8 -11 -7
    8 -11 -7
    -8 -11 7
    8 11 7
    -8 11 -7
    9 -11 7
    -9 11 7
    -9 11 7
    9 11 -7
    -9 11 -7
    -9 -11 7
    9 -11 -7
    9 11 7
    0 -12 -7
    0 -12 7
    0 12 -7
    0 12 7
    0 12 -7
    1 12 -7
    -1 12 7
    1 12 -7
    -1 -12 -7
    1 -12 7
    -1 12 -7
    -1 -12 7
    1 -12 -7
    1 12 7
    -1 12 -7
    2 12 -7
    -2 -12 -7
    -2 12 7
    2 -12 7
    -2 12 -7
    -2 12 -7
    2 12 7
    2 -12 -7
    -2 -12 7
    3 -12 7
    -3 -12 -7
    3 12 -7
    -3 12 7
    3 -12 -7
    3 -12 -7
    3 12 7
    -3 -12 7
    3 12 7
    -3 12 -7
    -4 12 7
    -4 -12 -7
    4 -12 7
    4 12 -7
    4 12 7
    -4 12 -7
    -4 -12 7
    4 -12 -7
    4 12 7
    4 -12 -7
    -5 -12 -7
    -5 12 7
    5 -12 7
    5 12 -7
    5 -12 -7
    -5 12 -7
    -5 -12 7
    5 12 7
    5 -12 -7
    6 -12 7
    -6 12 7
    6 12 -7
    -6 -12 -7
    6 -12 -7
    6 -12 -7
    -6 12 -7
    -6 -12 7
    6 12 7
    7 12 -7
    7 -12 7
    -7 12 7
    -7 -12 -7
    7 -12 -7
    7 -12 -7
    -7 -12 7
    7 12 7
    -7 12 -7
    -8 12 7
    8 -12 7
    -8 -12 -7
    8 12 -7
    -8 12 -7
    8 -12 -7
    8 12 7
    -8 -12 7
    -9 12 7
    -9 -12 7
    0 13 7
    0 13 -7
    0 -13 -7
    0 13 -7
    0 -13 7
    -1 13 7
    1 -13 7
    -1 -13 -7
    1 13 -7
    1 13 7
    -1 13 -7
    1 -13 -7
    -1 13 -7
    -1 -13 7
    -2 13 7
    2 13 -7
    2 -13 7
    -2 -13 -7
    -2 13 -7
    -2 -13 7
    2 13 7
    2 -13 -7
    -3 -13 -7
    3 13 -7
    -3 13 7
    3 -13 7
    3 -13 -7
    -3 -13 7
    3 13 7
    -3 13 -7
    -4 -13 -7
    -4 13 7
    4 -13 7
    4 13 -7
    -4 -13 7
    4 13 7
    4 -13 -7
    -4 13 -7
    5 -13 7
    -5 -13 -7
    5 13 -7
    -5 13 7
    5 -13 -7
    -5 -13 7
    -5 13 -7
    5 -13 -7
    5 13 7
    -6 13 7
    6 -13 7
    -6 -13 -7
    6 13 -7
    -6 13 -7
    6 -13 -7
    -6 -13 7
    6 -13 -7
    6 13 7
    -7 -13 -7
    -7 13 7
    7 -13 7
    7 13 -7
    7 -13 -7
    7 13 7
    7 -13 -7
    -7 13 -7
    -7 -13 7
    -8 13 7
    8 -13 -7
    8 -13 -7
    -8 -13 7
    0 14 -7
    0 -14 -7
    0 14 -7
    0 -14 7
    0 14 7
    -1 -14 -7
    1 -14 7
    -1 14 7
    1 14 -7
    -1 -14 7
    1 -14 -7
    1 14 7
    -1 14 -7
    -2 14 7
    2 -14 7
    2 14 -7
    -2 -14 -7
    -2 14 -7
    -2 -14 7
    2 14 7
    2 -14 -7
    3 -14 7
    3 14 -7
    -3 -14 -7
    -3 14 7
    3 -14 -7
    -3 -14 7
    3 14 7
    -3 14 -7
    4 14 -7
    -4 14 7
    4 -14 7
    -4 -14 -7
    4 14 7
    -4 14 -7
    4 -14 -7
    -4 -14 7
    -5 14 7
    -5 -14 -7
    5 14 -7
    5 -14 7
    5 -14 -7
    -5 14 -7
    -5 -14 7
    5 14 7
    6 14 -7
    6 -14 7
    -6 -14 -7
    -6 14 7
    -6 -14 7
    6 14 7
    6 -14 -7
    -6 14 -7
    6 -14 -7
    7 -14 -7
    7 -14 -7
    7 14 7
    0 -15 -7
    0 -15 7
    0 15 7
    -1 -15 -7
    1 15 -7
    -1 15 7
    1 -15 7
    1 -15 -7
    -1 -15 7
    -1 15 -7
    1 15 7
    2 -15 7
    -2 -15 -7
    -2 15 7
    2 15 -7
    -2 15 -7
    -2 -15 7
    2 -15 -7
    2 15 7
    3 -15 7
    3 15 -7
    -3 15 7
    -3 -15 -7
    -3 -15 7
    -3 15 -7
    3 -15 -7
    4 -15 7
    4 15 -7
    -4 -15 -7
    -4 15 7
    4 -15 -7
    -4 15 -7
    -4 -15 7
    5 -15 7
    -5 15 7
    5 15 -7
    -5 -15 -7
    -5 15 -7
    5 -15 -7
    -5 -15 7
    -6 -15 7
    6 15 7
    6 -15 -7
    0 -16 7
    0 -16 -7
    0 16 7
    -1 16 7
    1 -16 7
    -1 -16 -7
    -1 16 -7
    1 16 7
    -1 -16 7
    1 -16 -7
    2 -16 7
    -2 16 7
    2 16 -7
    -2 -16 -7
    2 -16 -7
    -2 16 -7
    2 16 7
    -2 -16 7
    -3 -16 -7
    3 -16 7
    3 16 -7
    -3 16 7
    -3 -16 7
    3 -16 -7
    -3 16 -7
    4 16 -7
    -4 -16 -7
    4 -16 -7
    -4 -16 7
    5 -16 -7
    0 -17 -7
    0 17 7
    -1 -17 -7
    1 17 7
    1 -17 -7
    -2 -17 -7
    -2 17 -7
    2 -17 -7
    3 -17 -7
    0 0 -8
    0 0 8
    0 0 8
    0 0 -8
    1 0 -8
    1 0 8
    1 0 -8
    1 0 8
    -1 0 8
    -1 0 -8
    -1 0 8
    -1 0 -8
    -2 0 8
    2 0 -8
    -2 0 -8
    2 0 8
    2 0 -8
    -2 0 8
    -2 0 -8
    2 0 8
    3 0 -8
    -3 0 8
    -3 0 -8
    3 0 8
    3 0 8
    -3 0 8
    3 0 -8
    -3 0 -8
    -4 0 -8
    4 0 -8
    4 0 8
    4 0 -8
    4 0 8
    -4 0 -8
    -4 0 8
    -4 0 8
    5 0 8
    5 0 8
    -5 0 8
    -5 0 -8
    5 0 -8
    -5 0 8
    5 0 -8
    -5 0 -8
    -6 0 8
    -6 0 -8
    6 0 8
    6 0 -8
    6 0 -8
    -6 0 -8
    -7 0 8
    7 0 8
    7 0 -8
    7 0 -8
    -7 0 -8
    -7 0 -8
    -8 0 -8
    8 0 8
    -8 0 -8
    -8 0 8
    8 0 -8
    -9 0 -8
    9 0 -8
    -9 0 -8
    -9 0 8
    10 0 -8
    -10 0 -8
    10 0 8
    -10 0 8
    -11 0 -8
    11 0 8
    -11 0 8
    11 0 -8
    0 -1 -8
    0 -1 8
    0 1 8
    0 1 -8
    0 -1 8
    0 -1 -8
    0 1 -8
    0 1 8
    1 -1 8
    -1 -1 -8
    1 1 -8
    1 -1 8
    -1 1 8
    -1 -1 -8
    1 1 -8
    -1 1 8
    1 -1 -8
    1 1 8
    1 1 8
    -1 1 -8
    -1 -1 8
    1 -1 -8
    -1 1 -8
    -1 -1 8
    2 1 -8
    2 1 -8
    2 -1 8
    -2 1 8
    -2 -1 -8
    -2 -1 -8
    2 -1 8
    -2 1 8
    2 -1 -8
    -2 1 -8
    -2 -1 8
    -2 -1 8
    2 1 8
    2 1 8
    -2 1 -8
    2 -1 -8
    -3 1 8
    -3 -1 -8
    -3 1 8
    3 -1 8
    3 1 -8
    -3 -1 -8
    3 1 -8
    3 -1 8
    3 1 8
    3 -1 -8
    3 -1 -8
    -3 1 -8
    3 1 8
    -3 -1 8
    -3 1 -8
    -3 -1 8
    -4 -1 -8
    -4 -1 -8
    4 1 -8
    4 -1 8
    4 1 -8
    4 -1 8
    -4 1 8
    -4 1 8
    -4 1 -8
    4 1 8
    4 -1 -8
    4 1 8
    4 -1 -8
    -4 1 -8
    -4 -1 8
    -4 -1 8
    -5 1 8
    5 -1 8
    -5 1 8
    5 -1 8
    5 1 -8
    -5 -1 -8
    -5 -1 -8
    5 1 -8
    -5 -1 8
    5 -1 -8
    5 1 8
    5 -1 -8
    -5 1 -8
    -5 1 -8
    6 -1 8
    -6 1 8
    6 -1 8
    6 1 -8
    -6 -1 -8
    6 1 -8
    -6 -1 -8
    6 -1 -8
    -6 -1 8
    6 -1 -8
    -6 1 -8
    -6 1 -8
    6 1 8
    7 1 -8
    7 1 -8
    -7 -1 -8
    -7 1 8
    7 -1 8
    -7 -1 -8
    7 -1 -8
    7 1 8
    -7 -1 8
    -7 1 -8
    -7 1 -8
    8 1 -8
    -8 1 8
    8 -1 8
    -8 -1 -8
    -8 -1 -8
    8 1 8
    -8 -1 8
    -8 1 -8
    -8 1 -8
    8 -1 -8
    -9 1 8
    -9 -1 -8
    9 1 -8
    9 -1 8
    -9 1 -8
    -9 1 -8
    -9 -1 8
    9 -1 -8
    10 1 -8
    -10 -1 -8
    -10 1 8
    10 -1 -8
    -10 -1 8
    10 1 8
    -11 1 8
    11 1 -8
    -11 -1 -8
    -11 -1 8
    11 1 8
    11 -1 -8
    -12 -1 -8
    12 1 8
    0 2 8
    0 2 -8
    0 2 -8
    0 -2 8
    0 -2 -8
    0 -2 8
    0 -2 -8
    0 2 8
    1 -2 8
    -1 -2 -8
    1 2 -8
    -1 2 8
    1 2 -8
    -1 -2 -8
    -1 2 8
    1 -2 8
    1 -2 -8
    1 2 8
    -1 2 -8
    1 2 8
    -1 -2 8
    -1 2 -8
    1 -2 -8
    -1 -2 8
    -2 -2 -8
    -2 2 8
    -2 -2 -8
    2 -2 8
    2 2 -8
    -2 2 8
    2 -2 8
    2 2 -8
    2 -2 -8
    -2 2 -8
    -2 -2 8
    2 -2 -8
    -2 -2 8
    2 2 8
    -2 2 -8
    2 2 8
    3 2 -8
    -3 -2 -8
    -3 -2 -8
    3 -2 8
    3 2 -8
    -3 2 8
    -3 2 8
    3 -2 8
    3 -2 -8
    3 -2 -8
    3 2 8
    -3 2 -8
    -3 2 -8
    -3 -2 8
    3 2 8
    -3 -2 8
    4 2 -8
    -4 2 8
    4 2 -8
    -4 -2 -8
    -4 2 8
    -4 -2 -8
    4 -2 8
    4 2 8
    4 -2 -8
    -4 -2 8
    -4 -2 8
    -4 2 -8
    4 -2 -8
    -4 2 -8
    -5 -2 -8
    -5 -2 -8
    -5 2 8
    -5 2 8
    5 2 -8
    5 2 -8
    5 -2 8
    -5 2 -8
    5 -2 -8
    -5 2 -8
    5 2 8
    -5 -2 8
    5 -2 -8
    -6 2 8
    -6 -2 -8
    -6 2 8
    6 2 -8
    -6 -2 -8
    6 2 -8
    6 -2 8
    6 -2 -8
    -6 2 -8
    -6 2 -8
    6 2 8
    -6 -2 8
    -7 -2 -8
    7 -2 8
    -7 2 8
    7 2 -8
    7 2 -8
    -7 -2 -8
    7 -2 8
    -7 2 -8
    7 2 8
    7 -2 -8
    -7 -2 8
    -7 2 -8
    -8 2 8
    -8 -2 -8
    8 -2 8
    8 2 -8
    8 2 -8
    -8 -2 -8
    -8 2 -8
    -8 2 -8
    8 -2 -8
    -8 -2 8
    8 2 8
    -9 -2 -8
    9 2 -8
    -9 2 8
    9 -2 8
    -9 2 -8
    9 2 8
    -9 -2 8
    9 -2 -8
    -10 2 8
    10 2 -8
    -10 -2 -8
    -10 -2 8
    10 -2 -8
    10 2 8
    -11 -2 -8
    -11 2 8
    11 2 -8
    -11 -2 8
    11 -2 -8
    11 2 8
    -12 -2 -8
    12 2 8
    0 -3 8
    0 -3 8
    0 3 -8
    0 3 -8
    0 -3 -8
    0 3 8
    0 -3 -8
    0 3 8
    -1 -3 -8
    -1 3 8
    1 3 -8
    -1 -3 -8
    1 3 -8
    1 -3 8
    -1 3 8
    1 -3 -8
    1 3 8
    1 -3 -8
    -1 3 -8
    -1 -3 8
    -1 -3 8
    1 3 8
    -1 3 -8
    2 3 -8
    -2 -3 -8
    2 -3 8
    -2 3 8
    2 3 -8
    -2 3 8
    -2 -3 -8
    2 -3 -8
    -2 3 -8
    -2 3 -8
    2 3 8
    -2 3 -8
    -2 -3 8
    -2 -3 8
    2 -3 -8
    -3 -3 -8
    -3 3 8
    -3 -3 -8
    3 3 -8
    3 -3 8
    -3 3 8
    3 3 -8
    -3 3 -8
    3 -3 -8
    -3 -3 8
    -3 3 -8
    -3 -3 8
    3 -3 -8
    3 3 8
    -3 3 -8
    -4 -3 -8
    -4 -3 -8
    -4 3 8
    4 3 -8
    4 3 -8
    -4 3 8
    4 -3 8
    -4 3 -8
    4 -3 -8
    -4 -3 8
    -4 3 -8
    4 -3 -8
    4 3 8
    -4 -3 8
    -4 3 -8
    -5 3 8
    -5 -3 -8
    5 -3 8
    5 3 -8
    5 3 -8
    -5 -3 -8
    -5 3 8
    -5 3 -8
    -5 3 -8
    -5 3 -8
    5 3 8
    -5 -3 8
    5 -3 -8
    6 3 -8
    -6 3 8
    -6 -3 -8
    6 3 -8
    -6 -3 -8
    -6 3 8
    6 -3 8
    -6 3 -8
    -6 3 -8
    6 3 8
    6 -3 -8
    -6 -3 8
    7 3 -8
    -7 3 8
    7 3 -8
    -7 -3 -8
    7 -3 8
    -7 -3 -8
    7 3 8
    7 -3 -8
    -7 -3 8
    -7 3 -8
    -7 3 -8
    8 3 -8
    -8 3 8
    -8 -3 -8
    8 3 -8
    8 -3 8
    -8 3 -8
    -8 -3 8
    8 3 8
    8 -3 -8
    -8 3 -8
    -9 -3 -8
    9 3 -8
    9 3 -8
    -9 3 8
    9 3 8
    -9 3 -8
    9 -3 -8
    -9 -3 8
    -10 -3 -8
    10 3 -8
    -10 3 8
    10 3 8
    -10 -3 8
    10 -3 -8
    11 3 -8
    -11 -3 -8
    -11 3 8
    11 -3 -8
    -11 -3 8
    11 3 8
    -12 -3 -8
    12 3 8
    0 4 8
    0 4 8
    0 -4 -8
    0 4 -8
    0 4 -8
    0 4 -8
    0 -4 -8
    0 -4 8
    1 4 -8
    1 4 -8
    -1 4 8
    -1 4 8
    -1 -4 -8
    1 -4 8
    -1 -4 -8
    1 -4 -8
    1 -4 -8
    -1 4 -8
    -1 -4 8
    1 4 8
    -1 -4 8
    -1 4 -8
    1 4 8
    2 4 -8
    2 -4 8
    2 4 -8
    -2 -4 -8
    -2 4 8
    -2 -4 -8
    -2 4 8
    2 4 8
    -2 -4 8
    -2 4 -8
    2 -4 -8
    -2 4 -8
    2 -4 -8
    -2 -4 8
    -3 -4 -8
    3 -4 8
    3 4 -8
    -3 -4 -8
    3 4 -8
    -3 4 8
    -3 4 8
    -3 -4 8
    3 4 8
    3 -4 -8
    3 -4 -8
    -3 4 -8
    -3 -4 8
    -3 4 -8
    4 -4 8
    4 4 -8
    -4 4 8
    -4 -4 -8
    4 4 -8
    -4 4 8
    -4 -4 -8
    -4 4 -8
    4 -4 -8
    -4 4 -8
    4 4 8
    -4 -4 8
    5 4 -8
    -5 4 8
    -5 -4 -8
    5 -4 8
    5 4 -8
    -5 4 8
    -5 -4 -8
    -5 4 -8
    5 4 8
    -5 -4 8
    -5 4 -8
    5 -4 -8
    6 4 -8
    -6 -4 -8
    6 4 -8
    6 -4 8
    -6 4 8
    -6 -4 -8
    -6 4 8
    -6 4 -8
    -6 4 -8
    6 4 8
    6 -4 -8
    -6 -4 8
    -7 -4 -8
    -7 4 8
    7 4 -8
    7 -4 8
    -7 4 8
    7 4 -8
    7 4 8
    -7 4 -8
    7 -4 -8
    -7 -4 8
    -7 4 -8
    -8 -4 -8
    8 4 -8
    8 -4 8
    8 4 -8
    -8 4 8
    8 -4 -8
    8 4 8
    -8 -4 8
    -8 4 -8
    -8 4 -8
    9 4 -8
    -9 4 8
    9 4 -8
    -9 -4 -8
    -9 4 -8
    9 4 8
    -9 -4 8
    9 -4 -8
    -9 4 -8
    -10 4 8
    -10 -4 -8
    10 4 -8
    10 -4 -8
    10 4 8
    -10 -4 8
    11 4 -8
    -11 4 8
    -11 -4 -8
    11 4 8
    11 -4 -8
    0 5 -8
    0 -5 8
    0 -5 -8
    0 5 -8
    0 -5 -8
    0 5 8
    0 5 8
    1 5 -8
    1 -5 8
    -1 5 8
    -1 -5 -8
    -1 5 8
    -1 -5 -8
    1 5 -8
    1 5 -8
    1 -5 -8
    -1 5 -8
    -1 5 -8
    1 5 8
    1 -5 -8
    -1 -5 8
    2 5 -8
    -2 5 8
    2 -5 8
    -2 -5 -8
    -2 5 8
    2 5 -8
    -2 -5 -8
    2 5 8
    -2 -5 8
    -2 5 -8
    2 -5 -8
    -2 -5 8
    -2 5 -8
    2 -5 -8
    -3 -5 -8
    3 5 -8
    3 -5 8
    3 5 -8
    -3 -5 -8
    -3 5 8
    -3 5 8
    -3 -5 8
    3 -5 -8
    -3 5 -8
    -3 -5 8
    3 5 8
    -3 5 -8
    -4 5 8
    4 -5 8
    4 5 -8
    -4 -5 -8
    -4 -5 -8
    -4 5 8
    4 5 -8
    4 5 8
    -4 5 -8
    -4 -5 8
    -4 5 -8
    4 -5 -8
    5 5 -8
    5 -5 8
    -5 -5 -8
    -5 -5 -8
    -5 5 8
    5 5 -8
    -5 5 8
    -5 -5 8
    -5 5 -8
    5 -5 -8
    -5 5 -8
    5 5 8
    6 5 -8
    -6 5 8
    -6 5 8
    -6 -5 -8
    6 5 -8
    6 -5 8
    -6 5 -8
    6 5 8
    -6 5 -8
    6 5 8
    6 -5 -8
    -6 -5 8
    7 5 -8
    -7 5 8
    -7 -5 -8
    7 5 -8
    -7 5 8
    7 -5 8
    7 5 8
    7 5 8
    7 -5 -8
    -7 5 -8
    -7 5 -8
    -7 -5 8
    8 5 -8
    -8 -5 -8
    -8 5 8
    8 -5 8
    8 5 -8
    8 -5 -8
    -8 -5 8
    -8 5 -8
    -8 5 -8
    8 5 8
    -9 -5 -8
    9 5 -8
    -9 5 8
    9 -5 8
    9 5 -8
    -9 -5 8
    -9 5 -8
    9 5 8
    9 -5 -8
    10 5 -8
    10 5 -8
    -10 -5 -8
    -10 5 8
    -10 5 -8
    10 -5 -8
    -10 -5 8
    10 5 8
    -11 5 8
    11 5 -8
    -11 -5 -8
    -11 -5 8
    11 -5 -8
    11 5 8
    0 6 8
    0 -6 -8
    0 6 -8
    0 6 -8
    0 -6 -8
    0 -6 8
    1 6 -8
    1 6 -8
    1 -6 8
    -1 6 8
    -1 6 8
    -1 -6 -8
    -1 -6 -8
    -1 -6 8
    1 -6 -8
    -1 6 -8
    1 -6 -8
    1 6 8
    -1 6 -8
    -2 6 8
    -2 -6 -8
    -2 -6 -8
    -2 6 8
    2 -6 8
    2 6 -8
    2 6 -8
    2 6 -8
    2 6 8
    -2 6 -8
    2 -6 -8
    -2 6 -8
    -2 -6 8
    -3 6 8
    -3 -6 -8
    3 -6 8
    -3 6 8
    3 6 -8
    3 6 -8
    -3 -6 -8
    3 6 8
    -3 6 -8
    3 -6 -8
    -3 -6 8
    -3 6 -8
    -3 -6 8
    -4 6 8
    4 6 -8
    4 -6 8
    -4 6 8
    -4 -6 -8
    -4 6 -8
    -4 -6 8
    4 -6 -8
    4 6 8
    -4 6 -8
    -5 6 8
    5 6 -8
    -5 -6 -8
    5 -6 8
    -5 6 8
    5 6 8
    -5 6 -8
    -5 6 -8
    5 6 8
    5 -6 -8
    -5 -6 8
    -6 -6 -8
    6 6 -8
    6 -6 8
    -6 6 8
    -6 6 8
    6 -6 -8
    6 6 8
    -6 6 -8
    -6 -6 8
    6 6 8
    -6 6 -8
    7 6 -8
    -7 6 8
    -7 6 8
    7 -6 8
    -7 -6 -8
    7 6 -8
    7 6 8
    -7 6 -8
    -7 6 -8
    7 -6 -8
    -7 -6 8
    8 -6 8
    -8 6 8
    8 6 -8
    -8 -6 -8
    8 6 -8
    8 -6 -8
    8 6 8
    -8 6 -8
    -8 -6 8
    9 -6 8
    9 6 -8
    9 6 -8
    -9 6 8
    -9 -6 -8
    9 6 8
    -9 -6 8
    -9 6 -8
    9 -6 -8
    10 6 -8
    -10 6 8
    -10 -6 -8
    10 6 -8
    10 -6 8
    -10 6 -8
    -10 -6 8
    10 -6 -8
    10 6 8
    11 6 -8
    11 6 -8
    -11 -6 -8
    -11 -6 8
    11 6 8
    11 -6 -8
    0 -7 -8
    0 7 8
    0 -7 8
    0 7 -8
    0 -7 -8
    0 7 -8
    -1 -7 -8
    -1 -7 -8
    -1 7 8
    1 7 -8
    -1 7 8
    1 7 -8
    1 -7 8
    -1 7 -8
    1 -7 -8
    1 7 8
    -1 -7 8
    -1 7 -8
    1 -7 -8
    2 -7 8
    -2 7 8
    2 7 -8
    2 7 -8
    -2 7 8
    -2 -7 -8
    2 -7 -8
    -2 7 -8
    2 7 8
    -2 7 -8
    -2 -7 8
    -3 7 8
    3 7 -8
    3 -7 8
    -3 -7 -8
    -3 7 8
    3 7 8
    3 -7 -8
    -3 7 -8
    3 7 8
    -3 7 -8
    -3 -7 8
    4 7 -8
    -4 7 8
    -4 -7 -8
    -4 7 8
    4 -7 8
    4 7 8
    4 7 8
    -4 7 -8
    4 -7 -8
    -4 -7 8
    -4 -7 8
    -4 7 -8
    5 -7 8
    -5 7 8
    -5 -7 -8
    -5 7 8
    5 7 -8
    -5 -7 8
    -5 -7 8
    5 7 8
    5 -7 -8
    -5 7 -8
    -5 7 -8
    5 7 8
    -6 -7 -8
    6 -7 8
    6 7 -8
    -6 7 8
    -6 7 8
    -6 7 -8
    6 7 8
    6 -7 -8
    -6 -7 8
    -6 7 -8
    -6 -7 8
    6 7 8
    -7 -7 -8
    -7 7 8
    7 -7 8
    -7 7 8
    7 7 -8
    -7 7 -8
    7 -7 -8
    7 7 8
    -7 -7 8
    -8 7 8
    -8 7 8
    8 -7 8
    -8 -7 -8
    8 7 -8
    -8 7 -8
    -8 -7 8
    8 7 8
    8 -7 -8
    9 -7 8
    9 7 -8
    9 7 -8
    -9 -7 -8
    -9 7 8
    -9 -7 8
    -9 7 -8
    9 7 8
    9 -7 -8
    -10 7 8
    10 7 -8
    -10 -7 -8
    10 -7 8
    10 7 -8
    -10 7 -8
    -10 -7 8
    10 7 8
    10 -7 -8
    11 7 -8
    11 7 -8
    -11 7 -8
    0 -8 -8
    0 8 8
    0 -8 8
    0 8 -8
    0 8 -8
    0 8 8
    1 8 -8
    1 -8 8
    -1 -8 -8
    1 8 -8
    -1 8 8
    1 8 8
    1 -8 -8
    -1 -8 8
    1 -8 -8
    -1 8 -8
    -1 8 -8
    1 8 8
    -2 -8 -8
    2 8 -8
    2 8 -8
    -2 8 8
    -2 8 8
    2 -8 8
    2 -8 -8
    -2 8 -8
    -2 -8 8
    -2 8 -8
    2 8 8
    2 8 8
    -3 8 8
    3 -8 8
    -3 8 8
    3 8 -8
    -3 -8 -8
    -3 -8 8
    -3 8 -8
    3 8 8
    3 -8 -8
    3 8 8
    -3 8 -8
    -4 -8 -8
    4 -8 8
    4 8 -8
    -4 8 8
    -4 8 8
    -4 -8 8
    -4 8 -8
    4 8 8
    -4 8 -8
    4 8 8
    4 -8 -8
    5 8 -8
    5 -8 8
    -5 8 8
    -5 -8 -8
    -5 8 8
    -5 8 -8
    5 8 8
    5 8 8
    5 -8 -8
    -5 8 -8
    -5 -8 8
    -6 -8 -8
    -6 8 8
    6 -8 8
    6 8 -8
    -6 8 8
    -6 -8 8
    -6 8 -8
    6 -8 -8
    -6 -8 8
    6 8 8
    7 8 -8
    -7 8 8
    -7 8 8
    7 -8 8
    -7 -8 -8
    7 8 8
    -7 8 -8
    -7 -8 8
    7 -8 -8
    -7 -8 8
    -8 -8 -8
    -8 8 8
    8 -8 8
    -8 8 8
    8 8 -8
    8 -8 -8
    -8 -8 8
    -8 -8 8
    -8 8 -8
    8 8 8
    9 -8 8
    -9 -8 -8
    -9 8 8
    9 8 -8
    -9 8 -8
    9 -8 -8
    9 8 8
    -9 -8 8
    10 -8 8
    10 8 -8
    10 8 -8
    -10 8 8
    -10 -8 -8
    10 8 8
    -10 -8 8
    10 -8 -8
    -10 8 -8
    11 -8 8
    -11 8 -8
    0 9 -8
    0 -9 -8
    0 -9 8
    0 9 -8
    0 9 8
    -1 9 8
    1 -9 8
    1 9 -8
    1 9 -8
    -1 -9 -8
    -1 9 -8
    1 9 8
    1 -9 -8
    -1 -9 8
    -1 9 -8
    1 9 8
    -2 9 8
    -2 -9 -8
    2 9 -8
    2 9 -8
    2 -9 8
    -2 9 -8
    -2 9 -8
    -2 -9 8
    2 9 8
    2 9 8
    2 -9 -8
    2 -9 -8
    -3 9 8
    -3 -9 -8
    3 -9 8
    -3 9 8
    3 9 -8
    3 -9 -8
    3 9 8
    3 9 8
    -3 9 -8
    -3 9 -8
    -3 -9 8
    4 -9 8
    -4 9 8
    -4 -9 -8
    -4 9 8
    4 9 -8
    4 9 8
    -4 -9 8
    4 9 8
    4 -9 -8
    -4 9 -8
    -4 9 -8
    -5 9 8
    5 9 -8
    -5 -9 -8
    -5 9 8
    5 -9 8
    -5 -9 8
    5 9 8
    -5 9 -8
    5 -9 -8
    -5 9 -8
    5 9 8
    -6 9 8
    -6 -9 -8
    -6 9 8
    6 9 -8
    6 -9 8
    -6 -9 8
    6 9 8
    6 -9 -8
    -6 9 -8
    -7 9 8
    7 9 -8
    7 -9 8
    -7 9 8
    -7 -9 -8
    7 -9 -8
    -7 -9 8
    7 9 8
    -7 9 -8
    8 9 -8
    -8 9 8
    -8 9 8
    -8 -9 -8
    8 -9 8
    -8 9 -8
    8 9 8
    -8 -9 8
    8 -9 -8
    -9 9 8
    -9 -9 -8
    9 -9 8
    9 9 -8
    -9 -9 8
    9 9 8
    -9 -9 8
    -9 9 -8
    9 -9 -8
    10 -9 8
    10 9 -8
    10 -9 -8
    -10 9 -8
    -10 -9 8
    0 10 -8
    0 10 8
    0 -10 -8
    0 10 -8
    0 -10 8
    1 10 -8
    -1 10 8
    1 -10 8
    1 10 -8
    -1 -10 -8
    1 10 8
    -1 -10 8
    1 -10 -8
    -1 10 -8
    1 10 8
    -1 10 -8
    -2 -10 -8
    -2 10 8
    2 -10 8
    2 10 -8
    -2 10 -8
    2 10 8
    2 -10 -8
    -2 -10 8
    2 10 8
    -2 10 -8
    -3 -10 -8
    -3 10 8
    3 10 -8
    3 -10 8
    3 10 8
    3 -10 -8
    -3 10 -8
    -3 10 -8
    -3 -10 8
    3 -10 -8
    3 10 8
    -4 10 8
    4 -10 8
    -4 10 8
    4 10 -8
    -4 -10 -8
    4 -10 -8
    4 10 8
    4 10 8
    -4 10 -8
    -4 10 -8
    -4 -10 8
    -5 10 8
    -5 -10 -8
    -5 10 8
    5 -10 8
    5 10 -8
    -5 -10 8
    5 -10 -8
    -5 10 -8
    5 10 8
    5 10 8
    -6 10 8
    -6 10 8
    6 -10 8
    6 10 -8
    -6 -10 -8
    6 -10 -8
    6 10 8
    -6 -10 8
    -6 10 -8
    7 10 -8
    -7 -10 -8
    -7 10 8
    7 -10 8
    -7 10 8
    -7 10 -8
    7 -10 -8
    7 10 8
    -7 -10 8
    8 -10 8
    -8 10 8
    -8 10 8
    -8 -10 -8
    8 10 -8
    -8 -10 8
    8 10 8
    8 -10 -8
    -8 10 -8
    -9 -10 -8
    9 -10 8
    -9 10 8
    9 10 -8
    9 -10 -8
    -9 -10 8
    -9 10 -8
    9 10 8
    0 -11 8
    0 -11 -8
    0 11 -8
    0 11 -8
    0 11 8
    -1 11 8
    1 11 -8
    1 -11 8
    -1 -11 -8
    1 11 -8
    -1 -11 8
    1 -11 -8
    -1 11 -8
    -1 11 -8
    1 11 8
    2 -11 8
    -2 -11 -8
    -2 11 8
    2 11 -8
    2 -11 -8
    -2 11 -8
    2 11 8
    -2 -11 8
    2 11 8
    -2 11 -8
    3 -11 8
    -3 11 8
    3 11 -8
    -3 -11 -8
    3 -11 -8
    -3 -11 8
    3 11 8
    -3 11 -8
    -3 11 -8
    3 11 8
    -4 11 8
    4 -11 8
    4 11 -8
    -4 -11 -8
    -4 -11 8
    4 11 8
    -4 11 -8
    4 -11 -8
    4 11 8
    4 -11 -8
    -5 -11 -8
    5 11 -8
    -5 11 8
    5 -11 8
    5 11 8
    5 -11 -8
    -5 11 -8
    -5 -11 8
    6 -11 8
    -6 -11 -8
    6 11 -8
    -6 11 8
    -6 11 8
    -6 -11 8
    -6 11 -8
    6 -11 -8
    6 11 8
    7 11 -8
    -7 11 8
    -7 -11 -8
    -7 11 8
    7 -11 8
    7 11 8
    -7 -11 8
    7 -11 -8
    -7 11 -8
    -8 11 8
    8 11 -8
    8 -11 8
    -8 -11 -8
    -8 11 8
    8 -11 -8
    8 11 8
    -8 11 -8
    -8 -11 8
    9 -11 8
    -9 11 8
    -9 11 8
    -9 -11 8
    9 -11 -8
    0 12 8
    0 -12 8
    0 -12 -8
    0 12 -8
    0 12 -8
    -1 -12 -8
    1 -12 8
    1 12 -8
    -1 12 8
    1 -12 -8
    -1 -12 8
    -1 12 -8
    -1 12 -8
    1 12 8
    2 -12 8
    -2 12 8
    2 12 -8
    -2 -12 -8
    2 -12 -8
    -2 12 -8
    -2 -12 8
    2 12 8
    -2 12 -8
    3 -12 8
    -3 12 8
    -3 -12 -8
    3 12 -8
    3 12 8
    -3 12 -8
    3 -12 -8
    -3 -12 8
    3 12 8
    4 12 -8
    4 -12 8
    -4 -12 -8
    -4 12 8
    -4 -12 8
    4 -12 -8
    -4 12 -8
    4 12 8
    4 12 8
    -5 -12 -8
    5 -12 8
    -5 12 8
    5 12 -8
    5 -12 -8
    5 12 8
    -5 -12 8
    5 -12 -8
    -5 12 -8
    -6 12 8
    -6 -12 -8
    6 -12 8
    6 12 -8
    6 -12 -8
    6 -12 -8
    -6 -12 8
    6 12 8
    -6 12 -8
    7 -12 8
    -7 -12 -8
    -7 12 8
    7 12 -8
    -7 -12 8
    7 12 8
    7 -12 -8
    -7 12 -8
    8 -12 8
    -8 12 8
    -8 12 8
    8 12 8
    8 -12 -8
    -8 -12 8
    0 13 8
    0 13 -8
    0 13 -8
    0 -13 -8
    0 -13 8
    -1 -13 -8
    1 -13 8
    -1 13 8
    1 13 -8
    -1 -13 8
    -1 13 -8
    1 -13 -8
    -1 13 -8
    1 13 8
    -2 -13 -8
    2 13 -8
    -2 13 8
    2 -13 8
    -2 -13 8
    2 13 8
    2 -13 -8
    -2 13 -8
    3 13 -8
    -3 13 8
    3 -13 8
    -3 -13 -8
    -3 -13 8
    3 13 8
    -3 13 -8
    3 -13 -8
    4 13 -8
    -4 13 8
    -4 -13 -8
    4 -13 8
    4 13 8
    -4 -13 8
    -4 13 -8
    4 -13 -8
    -5 13 8
    -5 -13 -8
    5 -13 8
    5 13 -8
    -5 13 -8
    5 13 8
    -5 -13 8
    5 -13 -8
    -6 -13 -8
    6 -13 8
    6 13 -8
    -6 13 8
    -6 13 -8
    6 -13 -8
    6 -13 -8
    -6 -13 8
    6 13 8
    -7 13 8
    7 13 -8
    7 -13 8
    -7 -13 -8
    7 -13 -8
    7 13 8
    -7 13 -8
    -7 -13 8
    7 -13 -8
    0 14 8
    0 14 -8
    0 -14 -8
    0 14 -8
    0 -14 8
    1 14 -8
    -1 14 8
    1 -14 8
    -1 -14 -8
    -1 14 -8
    1 -14 -8
    1 14 8
    -1 -14 8
    -2 -14 -8
    2 -14 8
    2 14 -8
    -2 14 8
    2 -14 -8
    -2 -14 8
    -2 14 -8
    2 14 8
    -3 -14 -8
    3 -14 8
    3 14 -8
    -3 14 8
    3 -14 -8
    -3 -14 8
    -3 14 -8
    3 14 8
    -4 14 8
    -4 -14 -8
    4 -14 8
    4 14 -8
    -4 -14 8
    4 -14 -8
    -4 14 -8
    5 -14 8
    -5 14 8
    5 14 -8
    -5 -14 -8
    -5 14 -8
    5 14 8
    5 -14 -8
    -5 -14 8
    -6 14 8
    6 14 -8
    6 -14 8
    -6 -14 -8
    -6 -14 8
    6 14 8
    6 -14 -8
    -6 14 -8
    7 -14 -8
    0 -15 -8
    0 15 8
    0 -15 8
    -1 15 8
    -1 -15 -8
    1 -15 8
    1 15 -8
    1 15 8
    -1 -15 8
    1 -15 -8
    -1 15 -8
    -2 15 8
    -2 -15 -8
    2 -15 8
    2 15 -8
    2 -15 -8
    -2 -15 8
    -2 15 -8
    2 15 8
    -3 15 8
    3 15 -8
    -3 -15 -8
    3 -15 8
    3 15 8
    -3 -15 8
    -3 15 -8
    3 -15 -8
    4 -15 8
    -4 15 8
    4 15 -8
    -4 -15 -8
    4 -15 -8
    -4 15 -8
    -4 -15 8
    -5 -15 8
    5 -15 -8
    6 15 8
    0 -16 8
    0 -16 -8
    0 16 8
    -1 16 8
    1 -16 8
    -1 -16 -8
    1 16 8
    1 -16 -8
    -1 16 -8
    -1 -16 8
    -2 16 8
    -2 -16 -8
    2 16 -8
    2 -16 8
    -2 16 -8
    2 16 8
    2 -16 -8
    -2 -16 8
    3 16 -8
    -3 -16 -8
    -3 -16 8
    3 -16 -8
    -3 16 -8
    4 -16 -8
    1 17 8
    2 17 8
    0 0 9
    0 0 -9
    0 0 -9
    0 0 9
    -1 0 -9
    1 0 9
    1 0 -9
    -1 0 -9
    -1 0 9
    -1 0 9
    1 0 9
    1 0 -9
    2 0 -9
    -2 0 9
    -2 0 -9
    2 0 -9
    -2 0 -9
    -2 0 9
    2 0 9
    2 0 9
    3 0 9
    3 0 -9
    -3 0 9
    3 0 9
    -3 0 -9
    -3 0 -9
    -3 0 9
    3 0 -9
    -4 0 -9
    4 0 -9
    -4 0 -9
    4 0 9
    -4 0 9
    -4 0 9
    4 0 -9
    4 0 9
    5 0 -9
    -5 0 -9
    5 0 -9
    -5 0 9
    5 0 9
    -5 0 9
    -5 0 -9
    6 0 9
    -6 0 -9
    -6 0 -9
    6 0 -9
    6 0 -9
    -6 0 9
    -7 0 -9
    7 0 9
    -7 0 9
    7 0 -9
    -7 0 -9
    -8 0 9
    -8 0 -9
    8 0 9
    8 0 -9
    -8 0 -9
    -9 0 -9
    9 0 -9
    9 0 9
    -9 0 9
    -9 0 -9
    -10 0 9
    10 0 -9
    11 0 9
    -11 0 9
    11 0 -9
    0 1 9
    0 1 -9
    0 1 -9
    0 -1 9
    0 -1 -9
    0 -1 9
    0 -1 -9
    0 1 9
    1 -1 9
    1 -1 9
    -1 1 9
    1 1 -9
    -1 -1 -9
    -1 -1 -9
    1 1 -9
    -1 1 9
    1 1 9
    1 1 9
    -1 1 -9
    -1 -1 9
    -1 1 -9
    -1 -1 9
    1 -1 -9
    1 -1 -9
    2 1 -9
    -2 1 9
    2 1 -9
    -2 -1 -9
    -2 1 9
    2 -1 9
    -2 -1 -9
    2 -1 9
    -2 1 -9
    2 1 9
    2 1 9
    2 -1 -9
    2 -1 -9
    -2 -1 9
    -2 -1 9
    -2 1 -9
    -3 1 9
    3 -1 9
    -3 -1 -9
    3 1 -9
    -3 1 9
    3 -1 9
    -3 -1 -9
    3 1 -9
    3 1 9
    3 1 9
    -3 -1 9
    -3 1 -9
    -3 -1 9
    3 -1 -9
    3 -1 -9
    -3 1 -9
    -4 1 9
    4 1 -9
    4 -1 9
    4 1 -9
    -4 -1 -9
    -4 -1 -9
    4 -1 9
    -4 1 9
    4 -1 -9
    -4 1 -9
    -4 1 -9
    -4 -1 9
    -4 -1 9
    4 1 9
    4 -1 -9
    -5 1 9
    5 -1 9
    -5 -1 -9
    5 1 -9
    -5 -1 -9
    5 -1 9
    -5 1 9
    5 1 -9
    -5 -1 9
    -5 1 -9
    5 -1 -9
    5 -1 -9
    -5 1 -9
    5 1 9
    -6 -1 -9
    6 -1 9
    -6 -1 -9
    6 1 -9
    -6 1 9
    6 1 -9
    6 1 9
    -6 1 -9
    6 -1 -9
    -6 1 -9
    -6 -1 9
    -7 -1 -9
    -7 -1 -9
    7 -1 9
    7 1 -9
    7 1 -9
    -7 1 9
    7 -1 -9
    7 1 9
    -7 1 -9
    -7 -1 9
    -7 1 -9
    8 1 -9
    -8 1 9
    -8 -1 -9
    8 -1 9
    -8 -1 -9
    8 -1 -9
    -8 1 -9
    -8 -1 9
    -8 1 -9
    8 1 9
    9 1 -9
    9 -1 9
    -9 -1 -9
    -9 -1 -9
    -9 1 9
    -9 -1 9
    -9 1 -9
    9 -1 -9
    -10 -1 -9
    -10 1 9
    10 1 -9
    10 -1 -9
    -10 1 -9
    10 1 9
    -10 -1 9
    11 1 -9
    -11 1 9
    -11 -1 -9
    11 -1 9
    11 1 9
    -11 -1 9
    11 -1 -9
    12 1 9
    0 -2 9
    0 -2 9
    0 2 9
    0 -2 -9
    0 2 -9
    0 2 9
    0 2 -9
    0 -2 -9
    -1 -2 -9
    1 -2 9
    -1 2 9
    1 -2 9
    -1 2 9
    -1 -2 -9
    1 2 -9
    1 2 -9
    1 2 9
    -1 -2 9
    1 -2 -9
    -1 2 -9
    -1 2 -9
    1 2 9
    -1 -2 9
    1 -2 -9
    -2 2 9
    -2 2 9
    -2 -2 -9
    2 2 -9
    2 2 -9
    2 -2 9
    2 -2 9
    -2 -2 -9
    2 -2 -9
    -2 2 -9
    2 2 9
    2 2 9
    -2 2 -9
    -2 -2 9
    -2 -2 9
    2 -2 -9
    3 2 -9
    -3 -2 -9
    3 -2 9
    -3 -2 -9
    3 2 -9
    -3 2 9
    3 -2 9
    -3 2 9
    3 -2 -9
    -3 -2 9
    -3 2 -9
    3 2 9
    -3 -2 9
    3 -2 -9
    -3 2 -9
    -4 2 9
    4 -2 9
    -4 -2 -9
    4 2 -9
    -4 2 9
    4 -2 9
    -4 -2 -9
    4 2 -9
    4 -2 -9
    -4 -2 9
    -4 2 -9
    -4 2 -9
    4 2 9
    -4 -2 9
    4 -2 -9
    5 2 -9
    -5 -2 -9
    -5 -2 -9
    5 2 -9
    -5 2 9
    5 -2 9
    -5 2 9
    5 -2 9
    5 -2 -9
    5 -2 -9
    -5 -2 9
    -5 2 -9
    -5 2 -9
    5 2 9
    6 -2 9
    6 2 -9
    -6 -2 -9
    -6 -2 -9
    6 -2 9
    -6 2 9
    -6 2 9
    6 2 -9
    -6 2 -9
    -6 2 -9
    6 2 9
    -6 -2 9
    6 -2 -9
    7 2 -9
    -7 2 9
    -7 -2 -9
    -7 -2 -9
    7 2 -9
    7 -2 9
    7 -2 -9
    7 2 9
    -7 -2 9
    -7 2 -9
    8 2 -9
    8 2 -9
    -8 2 9
    -8 -2 -9
    8 -2 9
    -8 -2 -9
    -8 -2 9
    8 -2 -9
    -8 2 -9
    8 2 9
    -9 -2 -9
    9 -2 9
    9 2 -9
    -9 2 9
    -9 2 -9
    -9 -2 9
    9 -2 -9
    -10 -2 -9
    10 2 -9
    -10 2 9
    -10 2 -9
    10 -2 -9
    10 2 9
    -10 -2 9
    11 2 -9
    -11 2 9
    -11 -2 -9
    11 -2 -9
    -11 -2 9
    11 2 9
    -12 -2 -9
    0 3 9
    0 -3 -9
    0 -3 9
    0 -3 9
    0 3 -9
    0 -3 -9
    0 3 9
    0 3 -9
    -1 -3 -9
    1 3 -9
    -1 -3 -9
    1 -3 9
    1 -3 9
    -1 3 9
    -1 3 9
    1 3 -9
    -1 3 -9
    -1 3 -9
    1 -3 -9
    -1 -3 9
    -1 -3 9
    1 3 9
    1 -3 -9
    1 3 9
    -2 -3 -9
    2 -3 9
    2 3 -9
    -2 3 9
    2 -3 9
    -2 -3 -9
    -2 3 9
    2 3 -9
    -2 3 -9
    2 -3 -9
    -2 -3 9
    2 3 9
    -2 3 -9
    2 -3 -9
    -2 -3 9
    3 -3 9
    -3 -3 -9
    -3 -3 -9
    -3 3 9
    -3 3 9
    3 3 -9
    3 3 -9
    3 -3 -9
    -3 -3 9
    3 3 9
    3 -3 -9
    -3 -3 9
    -3 3 -9
    -4 -3 -9
    4 3 -9
    -4 3 9
    4 3 -9
    4 -3 9
    -4 -3 -9
    -4 3 9
    4 3 9
    -4 -3 9
    -4 3 -9
    4 -3 -9
    4 -3 -9
    -4 -3 9
    -4 3 -9
    -5 3 9
    -5 3 9
    5 3 -9
    -5 -3 -9
    5 3 -9
    -5 -3 -9
    5 -3 9
    5 -3 -9
    -5 -3 9
    5 3 9
    -5 3 -9
    -5 3 -9
    6 3 -9
    6 -3 9
    -6 -3 -9
    6 3 -9
    -6 3 9
    -6 3 9
    -6 -3 -9
    -6 -3 9
    6 -3 -9
    -6 3 -9
    6 3 9
    7 3 -9
    -7 -3 -9
    7 -3 9
    -7 -3 -9
    7 3 -9
    -7 3 9
    7 -3 -9
    -7 -3 9
    -7 3 -9
    7 3 9
    8 3 -9
    8 -3 9
    8 3 -9
    -8 -3 -9
    -8 3 9
    8 -3 -9
    8 3 9
    -8 3 -9
    -8 -3 9
    9 -3 9
    -9 3 9
    -9 -3 -9
    9 3 -9
    9 3 -9
    -9 -3 9
    9 3 9
    9 -3 -9
    -9 3 -9
    -10 -3 -9
    10 -3 9
    10 3 -9
    -10 3 9
    -10 -3 9
    10 3 9
    10 -3 -9
    -11 -3 -9
    11 3 -9
    -11 3 9
    -11 -3 9
    11 -3 -9
    11 3 9
    0 -4 -9
    0 4 -9
    0 -4 -9
    0 -4 9
    0 4 9
    0 4 9
    0 -4 9
    1 4 -9
    1 -4 9
    -1 4 9
    -1 -4 -9
    -1 4 9
    1 4 -9
    -1 -4 -9
    -1 4 -9
    -1 -4 9
    1 4 9
    -1 -4 9
    1 -4 -9
    -1 4 -9
    1 -4 -9
    -2 -4 -9
    2 4 -9
    -2 4 9
    2 -4 9
    2 4 -9
    -2 -4 -9
    -2 4 9
    -2 4 -9
    -2 4 -9
    -2 -4 9
    2 -4 -9
    2 4 9
    -2 -4 9
    2 -4 -9
    -3 4 9
    3 -4 9
    -3 -4 -9
    3 4 -9
    3 4 -9
    -3 4 9
    -3 -4 -9
    3 4 9
    3 -4 -9
    -3 4 -9
    -3 4 -9
    -3 -4 9
    -3 -4 9
    3 -4 -9
    4 4 -9
    4 -4 9
    -4 4 9
    -4 -4 -9
    4 4 -9
    -4 4 9
    -4 -4 -9
    -4 4 -9
    -4 4 -9
    4 -4 -9
    4 4 9
    -4 -4 9
    5 4 -9
    5 -4 9
    -5 4 9
    -5 -4 -9
    -5 -4 -9
    5 4 -9
    -5 4 9
    -5 4 -9
    -5 -4 9
    5 -4 -9
    5 4 9
    -5 4 -9
    6 4 -9
    6 4 -9
    -6 4 9
    -6 -4 -9
    -6 4 9
    -6 -4 -9
    6 -4 9
    -6 4 -9
    -6 -4 9
    6 4 9
    -6 4 -9
    6 -4 -9
    7 -4 9
    -7 -4 -9
    7 4 -9
    7 4 -9
    -7 -4 -9
    -7 4 9
    -7 -4 9
    7 -4 -9
    -7 4 -9
    7 4 9
    -7 4 -9
    8 4 -9
    8 4 -9
    -8 -4 -9
    8 -4 9
    -8 4 9
    -8 -4 9
    8 -4 -9
    8 4 9
    -8 4 -9
    -8 4 -9
    -9 -4 -9
    9 4 -9
    9 4 -9
    -9 4 9
    -9 4 -9
    9 4 9
    -9 -4 9
    9 -4 -9
    10 -4 9
    10 4 -9
    -10 -4 -9
    -10 4 9
    -10 -4 9
    10 -4 -9
    10 4 9
    -11 -4 -9
    11 4 -9
    -11 4 9
    11 -4 -9
    11 4 9
    -11 -4 9
    0 -5 -9
    0 5 9
    0 5 -9
    0 5 -9
    0 -5 9
    0 -5 -9
    0 5 9
    1 5 -9
    1 -5 9
    -1 -5 -9
    -1 5 9
    -1 -5 -9
    -1 5 9
    -1 -5 9
    1 5 9
    -1 5 -9
    1 -5 -9
    1 -5 -9
    -1 5 -9
    -1 -5 9
    2 5 -9
    2 5 -9
    -2 5 9
    -2 5 9
    -2 -5 -9
    -2 -5 -9
    2 -5 9
    -2 -5 9
    2 -5 -9
    2 5 9
    -2 5 -9
    -2 -5 9
    -2 5 -9
    2 -5 -9
    3 5 -9
    3 5 -9
    3 -5 9
    -3 5 9
    -3 -5 -9
    -3 5 9
    -3 -5 -9
    -3 -5 9
    -3 5 -9
    -3 5 -9
    3 5 9
    3 -5 -9
    -3 -5 9
    4 5 -9
    -4 5 9
    4 5 -9
    -4 -5 -9
    -4 5 9
    -4 -5 -9
    4 -5 9
    4 -5 -9
    -4 5 -9
    -4 -5 9
    4 5 9
    -4 5 -9
    5 -5 9
    5 5 -9
    5 5 -9
    -5 5 9
    -5 -5 -9
    -5 -5 -9
    -5 5 9
    5 -5 -9
    -5 5 -9
    -5 5 -9
    -5 -5 9
    5 5 9
    6 5 -9
    -6 5 9
    -6 -5 -9
    -6 -5 -9
    -6 5 9
    6 5 -9
    6 -5 9
    6 -5 -9
    -6 5 -9
    -6 5 -9
    6 5 9
    -6 -5 9
    7 5 -9
    7 5 -9
    -7 5 9
    -7 -5 -9
    7 -5 9
    -7 5 9
    -7 5 -9
    7 5 9
    -7 -5 9
    7 -5 -9
    -7 5 -9
    7 5 9
    -8 5 9
    8 5 -9
    8 -5 9
    -8 -5 -9
    8 5 -9
    8 -5 -9
    -8 5 -9
    8 5 9
    -8 -5 9
    -8 5 -9
    9 5 -9
    -9 5 9
    9 5 -9
    -9 -5 -9
    -9 -5 9
    -9 5 -9
    9 5 9
    9 -5 -9
    -10 -5 -9
    10 5 -9
    10 5 -9
    -10 5 9
    10 -5 -9
    -10 5 -9
    -10 -5 9
    10 5 9
    -11 -5 -9
    11 5 -9
    11 5 9
    -11 -5 9
    0 -6 -9
    0 -6 9
    0 -6 -9
    0 6 9
    0 6 -9
    0 6 -9
    1 6 -9
    -1 6 9
    -1 6 9
    -1 -6 -9
    1 6 -9
    1 -6 9
    -1 -6 -9
    -1 6 -9
    -1 6 -9
    1 -6 -9
    1 6 9
    -1 -6 9
    1 -6 -9
    2 -6 9
    -2 -6 -9
    -2 6 9
    2 6 -9
    -2 6 9
    -2 -6 -9
    -2 6 -9
    -2 -6 9
    2 6 9
    -2 6 -9
    2 -6 -9
    -2 -6 9
    -3 6 9
    -3 6 9
    3 6 -9
    3 -6 9
    -3 -6 -9
    -3 -6 -9
    3 6 -9
    3 6 9
    -3 6 -9
    3 -6 -9
    -3 6 -9
    -3 -6 9
    -4 -6 -9
    -4 -6 -9
    -4 6 9
    -4 6 9
    4 6 -9
    4 6 -9
    4 -6 9
    -4 6 -9
    4 6 9
    -4 -6 9
    4 -6 -9
    -4 6 -9
    -5 -6 -9
    5 6 -9
    -5 6 9
    -5 6 9
    5 -6 9
    5 6 -9
    5 -6 -9
    -5 -6 9
    -5 6 -9
    -5 6 -9
    5 6 9
    6 6 -9
    6 6 -9
    -6 6 9
    6 -6 9
    -6 -6 -9
    -6 6 9
    -6 -6 9
    -6 6 -9
    6 6 9
    6 6 9
    -6 6 -9
    6 -6 -9
    7 -6 9
    -7 6 9
    -7 -6 -9
    7 6 -9
    7 6 -9
    -7 6 9
    7 6 9
    -7 -6 9
    -7 6 -9
    -7 6 -9
    7 -6 -9
    -8 -6 -9
    8 -6 9
    -8 6 9
    8 6 -9
    8 6 -9
    -8 -6 9
    8 -6 -9
    -8 6 -9
    8 6 9
    -9 -6 -9
    -9 6 9
    9 6 -9
    9 -6 9
    9 6 -9
    9 -6 -9
    -9 -6 9
    -9 6 -9
    9 6 9
    10 6 -9
    -10 -6 -9
    -10 6 9
    10 6 -9
    10 6 9
    10 -6 -9
    -10 -6 9
    -10 6 -9
    11 6 -9
    -11 6 -9
    0 7 -9
    0 7 9
    0 -7 9
    0 -7 -9
    0 7 -9
    0 -7 -9
    1 -7 9
    -1 -7 -9
    -1 7 9
    1 7 -9
    1 7 -9
    -1 -7 -9
    1 -7 -9
    1 7 9
    -1 -7 9
    -1 7 -9
    1 -7 -9
    -1 7 -9
    -2 -7 -9
    2 -7 9
    -2 -7 -9
    2 7 -9
    -2 7 9
    -2 7 9
    2 7 -9
    -2 7 -9
    -2 -7 9
    2 7 9
    2 -7 -9
    -2 7 -9
    3 -7 9
    3 7 -9
    -3 -7 -9
    -3 7 9
    -3 7 9
    -3 7 -9
    -3 7 -9
    3 -7 -9
    -3 -7 9
    3 7 9
    -4 -7 -9
    -4 7 9
    -4 7 9
    4 7 -9
    4 -7 9
    4 -7 -9
    -4 7 -9
    -4 -7 9
    4 7 9
    4 7 9
    -4 7 -9
    5 -7 9
    5 7 -9
    5 7 -9
    -5 7 9
    -5 7 9
    -5 -7 -9
    -5 7 -9
    5 -7 -9
    5 7 9
    -5 7 -9
    5 7 9
    -5 -7 9
    6 7 -9
    -6 -7 -9
    6 7 -9
    -6 7 9
    6 -7 9
    -6 7 9
    -6 -7 9
    6 -7 -9
    6 7 9
    6 7 9
    -6 7 -9
    -6 7 -9
    7 -7 9
    -7 7 9
    7 7 -9
    7 7 -9
    -7 7 9
    -7 -7 -9
    -7 -7 9
    -7 7 -9
    7 7 9
    7 -7 -9
    -8 -7 -9
    8 7 -9
    8 -7 9
    8 7 -9
    -8 7 9
    8 -7 -9
    -8 -7 9
    -8 7 -9
    8 7 9
    -9 7 9
    9 7 -9
    9 7 -9
    -9 -7 -9
    9 -7 9
    9 -7 -9
    9 7 9
    -9 7 -9
    -9 -7 9
    -10 7 9
    10 7 -9
    -10 -7 -9
    10 7 -9
    10 7 9
    10 -7 -9
    -10 -7 9
    -10 7 -9
    11 7 -9
    -11 7 -9
    0 8 9
    0 8 -9
    0 -8 -9
    0 8 -9
    0 -8 9
    -1 8 9
    1 8 -9
    1 8 -9
    -1 -8 -9
    1 -8 9
    -1 8 -9
    1 8 9
    -1 -8 9
    1 8 9
    -1 8 -9
    1 -8 -9
    2 8 -9
    -2 8 9
    -2 -8 -9
    2 8 -9
    2 -8 9
    -2 8 9
    2 8 9
    2 -8 -9
    -2 8 -9
    -2 -8 9
    -2 8 -9
    2 8 9
    3 -8 9
    -3 8 9
    -3 8 9
    -3 -8 -9
    3 8 -9
    -3 8 -9
    3 8 9
    3 -8 -9
    -3 8 -9
    3 8 9
    -3 -8 9
    -4 -8 -9
    4 8 -9
    -4 8 9
    4 -8 9
    -4 8 9
    -4 8 -9
    4 8 9
    4 -8 -9
    -4 -8 9
    -4 8 -9
    4 8 9
    -5 8 9
    5 8 -9
    5 -8 9
    -5 -8 -9
    -5 8 9
    5 8 9
    5 -8 -9
    -5 8 -9
    -5 -8 9
    -5 8 -9
    5 8 9
    -6 8 9
    6 -8 9
    -6 -8 -9
    -6 8 9
    6 8 -9
    6 8 9
    -6 8 -9
    6 -8 -9
    6 8 9
    -6 8 -9
    -6 -8 9
    7 -8 9
    -7 8 9
    -7 8 9
    7 8 -9
    -7 -8 -9
    7 8 9
    7 -8 -9
    -7 -8 9
    -7 8 -9
    8 8 -9
    -8 -8 -9
    -8 8 9
    8 -8 9
    -8 8 9
    8 8 -9
    -8 -8 9
    8 8 9
    8 -8 -9
    -8 8 -9
    9 8 -9
    9 8 -9
    -9 -8 -9
    -9 8 9
    9 -8 9
    -9 8 -9
    9 -8 -9
    9 8 9
    -9 -8 9
    -10 -8 -9
    10 -8 9
    10 8 -9
    10 8 -9
    -10 8 9
    -10 -8 9
    -10 8 -9
    10 -8 -9
    0 9 -9
    0 9 -9
    0 -9 -9
    0 9 9
    0 -9 9
    -1 -9 -9
    1 9 -9
    -1 9 9
    1 9 -9
    1 -9 9
    -1 9 -9
    -1 -9 9
    1 9 9
    1 9 9
    -1 9 -9
    1 -9 -9
    2 -9 9
    -2 9 9
    -2 -9 -9
    2 9 -9
    -2 9 -9
    2 -9 -9
    -2 9 -9
    -2 -9 9
    2 9 9
    2 9 9
    -3 -9 -9
    -3 9 9
    3 -9 9
    3 9 -9
    -3 9 9
    3 9 9
    -3 9 -9
    -3 -9 9
    -3 9 -9
    3 -9 -9
    3 9 9
    -4 9 9
    4 -9 9
    -4 -9 -9
    -4 9 9
    4 9 -9
    4 9 9
    -4 9 -9
    4 -9 -9
    -4 -9 9
    -4 9 -9
    4 9 9
    -5 9 9
    -5 9 9
    5 9 -9
    5 -9 9
    -5 -9 -9
    5 -9 -9
    5 9 9
    -5 9 -9
    5 9 9
    -5 9 -9
    -5 -9 9
    -6 9 9
    -6 -9 -9
    -6 9 9
    6 -9 9
    6 9 -9
    -6 9 -9
    -6 -9 9
    6 -9 -9
    6 9 9
    -7 9 9
    -7 9 9
    7 -9 9
    7 9 -9
    -7 -9 -9
    -7 9 -9
    7 9 9
    7 -9 -9
    -7 -9 9
    -8 -9 -9
    8 9 -9
    -8 9 9
    8 -9 9
    -8 9 9
    8 -9 -9
    8 9 9
    -8 -9 9
    -8 9 -9
    -9 -9 -9
    9 -9 9
    9 9 -9
    -9 9 9
    -9 9 -9
    9 -9 -9
    9 9 9
    -9 -9 9
    10 -9 9
    0 -10 9
    0 -10 -9
    0 10 9
    0 10 -9
    0 10 -9
    -1 10 9
    -1 -10 -9
    1 10 -9
    1 -10 9
    1 10 -9
    -1 10 -9
    -1 -10 9
    -1 10 -9
    1 -10 -9
    1 10 9
    2 10 -9
    2 -10 9
    -2 10 9
    -2 -10 -9
    -2 -10 9
    -2 10 -9
    -2 10 -9
    2 10 9
    2 10 9
    2 -10 -9
    -3 10 9
    -3 -10 -9
    3 -10 9
    3 10 -9
    -3 10 -9
    3 10 9
    3 -10 -9
    -3 -10 9
    -3 10 -9
    3 10 9
    -4 10 9
    4 10 -9
    -4 -10 -9
    -4 10 9
    4 -10 9
    4 10 9
    -4 10 -9
    4 -10 -9
    -4 -10 9
    4 10 9
    -4 10 -9
    5 -10 9
    -5 -10 -9
    5 10 -9
    -5 10 9
    -5 10 9
    -5 10 -9
    5 -10 -9
    -5 -10 9
    5 10 9
    5 10 9
    -6 -10 -9
    -6 10 9
    -6 10 9
    6 10 -9
    6 -10 9
    -6 -10 9
    -6 10 -9
    6 -10 -9
    6 10 9
    -7 10 9
    -7 -10 -9
    7 -10 9
    -7 10 9
    7 10 -9
    -7 -10 9
    7 10 9
    7 -10 -9
    -7 10 -9
    8 10 -9
    -8 10 9
    -8 10 9
    8 -10 9
    -8 -10 -9
    -8 10 -9
    8 -10 -9
    8 10 9
    -8 -10 9
    9 -10 9
    9 10 -9
    -9 -10 -9
    -9 10 9
    9 -10 -9
    -9 10 -9
    -9 -10 9
    0 11 -9
    0 11 -9
    0 -11 -9
    0 -11 9
    0 11 9
    -1 11 9
    1 11 -9
    1 -11 9
    1 11 -9
    -1 -11 -9
    -1 11 -9
    -1 11 -9
    -1 -11 9
    1 11 9
    1 -11 -9
    2 11 -9
    -2 11 9
    -2 -11 -9
    2 -11 9
    -2 11 -9
    2 -11 -9
    -2 -11 9
    2 11 9
    2 11 9
    -2 11 -9
    -3 11 9
    3 11 -9
    3 -11 9
    -3 -11 -9
    3 -11 -9
    -3 11 -9
    3 11 9
    3 11 9
    -3 -11 9
    -3 11 -9
    -4 -11 -9
    -4 11 9
    4 11 -9
    4 -11 9
    4 11 9
    4 -11 -9
    -4 11 -9
    -4 -11 9
    4 11 9
    -5 11 9
    -5 11 9
    5 11 -9
    5 -11 9
    -5 -11 -9
    -5 11 -9
    -5 -11 9
    5 11 9
    5 -11 -9
    -6 11 9
    6 -11 9
    -6 11 9
    6 11 -9
    -6 -11 -9
    -6 11 -9
    -6 -11 9
    6 11 9
    6 -11 -9
    7 -11 9
    -7 11 9
    -7 11 9
    -7 -11 -9
    7 11 -9
    -7 11 -9
    -7 -11 9
    7 11 9
    7 -11 -9
    -8 11 9
    -8 -11 -9
    8 -11 9
    8 11 -9
    -8 11 9
    8 -11 -9
    8 11 9
    -8 11 -9
    0 12 9
    0 -12 9
    0 -12 -9
    0 12 -9
    0 12 -9
    -1 12 9
    1 -12 9
    1 12 -9
    -1 -12 -9
    1 -12 -9
    -1 -12 9
    -1 12 -9
    1 12 9
    -1 12 -9
    -2 -12 -9
    -2 12 9
    2 -12 9
    2 12 -9
    -2 12 -9
    -2 -12 9
    2 12 9
    2 -12 -9
    -2 12 -9
    -3 -12 -9
    -3 12 9
    3 -12 9
    3 12 -9
    3 12 9
    -3 12 -9
    3 -12 -9
    3 12 9
    -3 -12 9
    -4 12 9
    4 -12 9
    -4 -12 -9
    4 12 -9
    -4 12 -9
    -4 -12 9
    4 12 9
    4 12 9
    4 -12 -9
    5 12 -9
    -5 12 9
    5 -12 9
    -5 -12 -9
    5 12 9
    -5 12 -9
    5 -12 -9
    -5 -12 9
    -6 -12 -9
    6 12 -9
    -6 12 9
    6 -12 9
    -6 12 -9
    -6 -12 9
    6 12 9
    6 -12 -9
    -7 12 9
    7 12 -9
    7 -12 9
    -7 -12 -9
    7 12 9
    7 -12 -9
    -7 12 -9
    -7 -12 9
    -8 12 9
    -8 12 9
    0 -13 -9
    0 -13 9
    0 13 -9
    0 13 9
    0 13 -9
    1 13 -9
    -1 -13 -9
    -1 13 9
    1 -13 9
    -1 13 -9
    1 13 9
    1 -13 -9
    -1 13 -9
    -1 -13 9
    -2 -13 -9
    2 13 -9
    2 -13 9
    -2 13 9
    -2 13 -9
    -2 -13 9
    -2 13 -9
    2 -13 -9
    2 13 9
    3 -13 9
    -3 13 9
    3 13 -9
    -3 -13 -9
    -3 -13 9
    3 13 9
    -3 13 -9
    3 -13 -9
    -4 13 9
    4 -13 9
    -4 -13 -9
    4 13 -9
    4 13 9
    4 -13 -9
    -4 -13 9
    4 13 9
    -4 13 -9
    -5 13 9
    5 -13 9
    -5 -13 -9
    5 13 -9
    -5 13 -9
    5 -13 -9
    5 13 9
    -5 -13 9
    6 13 -9
    -6 13 9
    6 -13 9
    -6 -13 -9
    -6 13 -9
    6 13 9
    -6 -13 9
    6 -13 -9
    -7 13 9
    -7 -13 9
    7 -13 -9
    7 -13 -9
    7 13 9
    0 -14 9
    0 -14 -9
    0 14 9
    0 14 -9
    1 -14 9
    -1 -14 -9
    -1 14 9
    1 14 -9
    -1 -14 9
    -1 14 -9
    1 -14 -9
    -1 14 -9
    1 14 9
    2 -14 9
    2 14 -9
    -2 14 9
    -2 -14 -9
    2 -14 -9
    2 14 9
    -2 14 -9
    -2 -14 9
    -3 14 9
    3 14 -9
    3 -14 9
    -3 -14 -9
    3 -14 -9
    -3 14 -9
    -3 -14 9
    3 14 9
    4 -14 9
    -4 14 9
    -4 -14 -9
    4 14 -9
    -4 14 -9
    -4 -14 9
    4 -14 -9
    -5 -14 -9
    5 14 -9
    5 -14 9
    -5 14 9
    -5 -14 9
    5 -14 -9
    5 14 9
    -5 14 -9
    6 -14 -9
    6 14 9
    0 -15 9
    0 15 9
    0 15 -9
    0 -15 -9
    -1 -15 -9
    -1 15 9
    1 -15 9
    1 15 -9
    -1 -15 9
    1 15 9
    1 -15 -9
    -1 15 -9
    2 15 -9
    2 -15 9
    -2 -15 -9
    -2 15 9
    -2 15 -9
    -2 -15 9
    2 -15 -9
    2 15 9
    -3 -15 -9
    3 15 -9
    -3 15 9
    3 15 9
    -3 -15 9
    3 -15 -9
    -3 15 -9
    4 15 -9
    -4 -15 -9
    -4 15 -9
    -4 -15 9
    4 -15 -9
    5 -15 -9
    0 16 9
    0 -16 9
    0 -16 -9
    -1 -16 -9
    -1 16 9
    1 16 -9
    1 -16 -9
    1 16 9
    -2 -16 -9
    2 16 -9
    -2 16 -9
    2 -16 -9
    2 16 9
    3 16 -9
    -3 16 -9
    3 -16 -9
    0 0 10
    0 0 -10
    0 0 -10
    0 0 10
    1 0 -10
    -1 0 10
    -1 0 10
    1 0 10
    -1 0 -10
    -1 0 -10
    1 0 -10
    1 0 10
    -2 0 10
    2 0 10
    2 0 10
    2 0 -10
    2 0 -10
    -2 0 10
    -2 0 -10
    -2 0 -10
    -3 0 10
    -3 0 -10
    3 0 10
    -3 0 -10
    -3 0 10
    3 0 -10
    3 0 10
    3 0 -10
    -4 0 -10
    -4 0 10
    -4 0 -10
    4 0 10
    4 0 -10
    4 0 -10
    -4 0 10
    5 0 -10
    -5 0 10
    -5 0 -10
    5 0 10
    5 0 -10
    -5 0 -10
    -5 0 10
    6 0 -10
    6 0 10
    6 0 -10
    -6 0 -10
    -6 0 10
    -6 0 -10
    -7 0 -10
    -7 0 -10
    -7 0 10
    7 0 -10
    7 0 10
    8 0 10
    8 0 -10
    -8 0 -10
    -8 0 10
    -8 0 -10
    9 0 10
    -9 0 10
    -9 0 -10
    9 0 -10
    10 0 -10
    -10 0 10
    -10 0 -10
    11 0 10
    -11 0 10
    11 0 -10
    0 1 -10
    0 1 10
    0 -1 10
    0 -1 -10
    0 1 10
    0 1 -10
    0 -1 -10
    0 -1 10
    -1 -1 -10
    1 -1 10
    -1 1 10
    1 -1 10
    1 1 -10
    -1 -1 -10
    -1 1 10
    1 1 -10
    1 -1 -10
    -1 1 -10
    -1 -1 10
    1 -1 -10
    1 1 10
    1 1 10
    -1 1 -10
    -1 -1 10
    2 1 -10
    -2 1 10
    2 -1 10
    2 1 -10
    -2 -1 -10
    -2 1 10
    2 -1 10
    -2 -1 -10
    -2 -1 10
    2 1 10
    -2 1 -10
    2 1 10
    -2 1 -10
    2 -1 -10
    2 -1 -10
    -2 -1 10
    -3 1 10
    3 -1 10
    3 1 -10
    3 -1 10
    -3 -1 -10
    -3 -1 -10
    3 1 -10
    -3 1 10
    3 1 10
    -3 1 -10
    -3 -1 10
    -3 -1 10
    3 -1 -10
    3 -1 -10
    -3 1 -10
    -4 1 10
    4 -1 10
    4 1 -10
    -4 1 10
    -4 -1 -10
    -4 -1 -10
    4 1 -10
    4 -1 10
    4 -1 -10
    4 -1 -10
    -4 -1 10
    -4 1 -10
    -4 1 -10
    4 1 10
    -4 -1 10
    -5 1 10
    -5 -1 -10
    5 1 -10
    5 -1 10
    -5 1 10
    -5 -1 -10
    5 1 -10
    -5 -1 10
    -5 1 -10
    5 -1 -10
    5 -1 -10
    -5 1 -10
    5 1 10
    -6 1 10
    6 1 -10
    -6 -1 -10
    -6 -1 -10
    6 1 -10
    6 -1 10
    -6 -1 10
    -6 1 -10
    -6 1 -10
    6 -1 -10
    6 1 10
    -7 1 10
    7 1 -10
    7 1 -10
    -7 -1 -10
    7 -1 10
    -7 -1 -10
    -7 -1 10
    7 -1 -10
    -7 1 -10
    7 1 10
    -8 1 10
    8 1 -10
    8 -1 10
    -8 -1 -10
    -8 -1 -10
    8 1 10
    8 -1 -10
    -8 -1 10
    -8 1 -10
    -9 -1 -10
    9 -1 10
    9 1 -10
    -9 -1 -10
    -9 1 10
    9 -1 -10
    -9 1 -10
    -9 -1 10
    10 1 -10
    -10 1 10
    10 -1 -10
    -10 -1 10
    -10 1 -10
    11 -1 10
    -11 1 10
    11 1 -10
    11 -1 -10
    11 1 10
    -11 -1 10
    0 -2 -10
    0 2 -10
    0 2 10
    0 -2 10
    0 -2 -10
    0 2 10
    0 2 -10
    0 -2 10
    -1 -2 -10
    -1 2 10
    1 2 -10
    1 -2 10
    1 -2 10
    -1 -2 -10
    -1 2 10
    1 2 -10
    1 2 10
    1 -2 -10
    -1 2 -10
    -1 -2 10
    -1 2 -10
    1 -2 -10
    1 2 10
    -1 -2 10
    2 -2 10
    2 2 -10
    -2 2 10
    -2 -2 -10
    -2 2 10
    -2 -2 -10
    2 -2 10
    2 2 -10
    2 -2 -10
    2 -2 -10
    -2 2 -10
    -2 -2 10
    -2 -2 10
    2 2 10
    -2 2 -10
    3 2 -10
    -3 -2 -10
    -3 2 10
    -3 -2 -10
    3 2 -10
    3 -2 10
    -3 2 10
    3 -2 10
    -3 -2 10
    -3 2 -10
    3 2 10
    -3 2 -10
    -3 -2 10
    3 -2 -10
    3 -2 -10
    4 -2 10
    4 2 -10
    -4 2 10
    -4 -2 -10
    -4 2 10
    -4 -2 -10
    4 2 -10
    4 -2 10
    -4 -2 10
    -4 2 -10
    4 2 10
    -4 -2 10
    4 -2 -10
    4 -2 -10
    5 2 -10
    -5 2 10
    5 2 -10
    5 -2 10
    -5 2 10
    -5 -2 -10
    5 -2 10
    -5 -2 -10
    -5 2 -10
    -5 -2 10
    5 -2 -10
    5 2 10
    6 -2 10
    -6 -2 -10
    6 2 -10
    6 2 -10
    -6 2 10
    -6 -2 -10
    -6 2 -10
    6 -2 -10
    6 2 10
    -6 -2 10
    -7 2 10
    -7 -2 -10
    7 -2 10
    7 2 -10
    7 2 -10
    -7 -2 -10
    7 2 10
    -7 -2 10
    7 -2 -10
    -7 2 -10
    -8 2 10
    8 2 -10
    8 2 -10
    -8 -2 -10
    -8 -2 -10
    8 -2 10
    8 2 10
    -8 2 -10
    8 -2 -10
    -8 -2 10
    -9 -2 -10
    -9 2 10
    9 2 -10
    9 -2 10
    9 -2 -10
    -9 -2 10
    -9 2 -10
    10 2 -10
    -10 2 10
    -10 -2 -10
    -10 -2 10
    -10 2 -10
    10 2 10
    10 -2 -10
    -11 -2 -10
    -11 2 10
    11 2 -10
    11 2 10
    -11 -2 10
    11 -2 -10
    0 3 10
    0 3 -10
    0 -3 -10
    0 -3 -10
    0 3 10
    0 -3 10
    0 3 -10
    0 -3 10
    -1 -3 -10
    -1 3 10
    1 3 -10
    1 -3 10
    1 -3 10
    1 3 -10
    -1 -3 -10
    -1 3 10
    1 3 10
    1 -3 -10
    -1 3 -10
    -1 -3 10
    1 -3 -10
    -1 -3 10
    2 3 -10
    -2 3 10
    -2 -3 -10
    2 -3 10
    2 3 -10
    2 -3 10
    -2 -3 -10
    -2 3 10
    -2 -3 10
    2 -3 -10
    -2 -3 10
    2 -3 -10
    2 3 10
    -2 3 -10
    3 3 -10
    -3 -3 -10
    -3 3 10
    3 -3 10
    3 3 -10
    3 -3 10
    -3 -3 -10
    -3 3 10
    3 -3 -10
    -3 3 -10
    3 3 10
    -3 -3 10
    -3 -3 10
    3 -3 -10
    4 3 -10
    4 3 -10
    4 -3 10
    4 -3 10
    -4 3 10
    -4 -3 -10
    -4 -3 -10
    -4 3 10
    4 3 10
    -4 3 -10
    -4 -3 10
    4 -3 -10
    5 3 -10
    5 -3 10
    5 3 -10
    -5 3 10
    -5 -3 -10
    -5 -3 -10
    5 -3 10
    -5 3 10
    -5 3 -10
    5 3 10
    5 -3 -10
    -5 -3 10
    -6 -3 -10
    6 -3 10
    -6 3 10
    6 -3 10
    -6 3 10
    6 3 -10
    -6 -3 -10
    6 3 -10
    -6 -3 10
    6 3 10
    6 -3 -10
    -6 3 -10
    7 -3 10
    -7 -3 -10
    7 3 -10
    -7 -3 -10
    7 3 -10
    -7 3 10
    7 -3 -10
    -7 3 -10
    -7 -3 10
    7 3 10
    -8 3 10
    8 3 -10
    -8 -3 -10
    8 -3 10
    8 3 -10
    -8 -3 -10
    -8 -3 10
    -8 3 -10
    8 3 10
    8 -3 -10
    9 3 -10
    -9 -3 -10
    9 -3 10
    -9 3 10
    -9 -3 10
    -9 3 -10
    9 -3 -10
    9 3 10
    10 3 -10
    10 -3 10
    -10 3 10
    -10 -3 -10
    10 -3 -10
    10 3 10
    -10 -3 10
    -10 3 -10
    11 3 -10
    -11 -3 -10
    -11 3 10
    11 3 10
    -11 -3 10
    0 -4 -10
    0 4 -10
    0 4 10
    0 -4 10
    0 -4 10
    0 -4 -10
    1 -4 10
    -1 4 10
    1 4 -10
    -1 4 10
    -1 -4 -10
    -1 -4 -10
    1 -4 10
    1 -4 -10
    1 -4 -10
    1 4 10
    -1 -4 10
    -1 4 -10
    -1 -4 10
    2 -4 10
    -2 4 10
    -2 -4 -10
    -2 -4 -10
    2 4 -10
    2 4 -10
    -2 4 10
    -2 -4 10
    2 -4 -10
    -2 4 -10
    2 4 10
    -2 -4 10
    2 -4 -10
    3 -4 10
    -3 4 10
    3 4 -10
    -3 4 10
    3 4 -10
    -3 -4 -10
    -3 -4 -10
    3 -4 -10
    3 -4 -10
    -3 4 -10
    -3 -4 10
    -3 4 -10
    -3 -4 10
    3 4 10
    -4 4 10
    -4 4 10
    4 -4 10
    -4 -4 -10
    4 4 -10
    -4 -4 -10
    4 4 -10
    -4 -4 10
    4 4 10
    4 -4 -10
    -4 4 -10
    -4 4 -10
    -5 -4 -10
    5 4 -10
    -5 -4 -10
    5 -4 10
    -5 4 10
    5 4 -10
    -5 4 10
    5 4 10
    -5 -4 10
    5 -4 -10
    -5 4 -10
    -5 4 -10
    6 4 -10
    -6 4 10
    6 -4 10
    -6 4 10
    6 4 -10
    -6 -4 -10
    -6 -4 -10
    -6 -4 10
    6 -4 -10
    -6 4 -10
    -6 4 -10
    6 4 10
    -7 -4 -10
    -7 4 10
    -7 -4 -10
    7 4 -10
    7 4 -10
    7 4 10
    7 -4 -10
    -7 -4 10
    -7 4 -10
    8 4 -10
    -8 -4 -10
    8 4 -10
    -8 4 10
    8 -4 -10
    -8 -4 10
    -8 4 -10
    -9 4 10
    9 4 -10
    9 4 -10
    9 -4 10
    -9 -4 -10
    -9 -4 10
    -9 4 -10
    9 -4 -10
    9 4 10
    -10 -4 -10
    10 -4 10
    10 4 -10
    -10 4 10
    10 4 10
    -10 -4 10
    10 -4 -10
    -11 -4 -10
    11 4 -10
    11 4 10
    0 -5 10
    0 5 -10
    0 5 10
    0 -5 10
    0 -5 -10
    0 -5 -10
    -1 5 10
    -1 -5 -10
    1 5 -10
    1 -5 10
    -1 -5 -10
    -1 5 10
    1 -5 -10
    -1 -5 10
    -1 5 -10
    -1 -5 10
    1 5 10
    1 -5 -10
    -1 5 -10
    -2 5 10
    2 -5 10
    -2 5 10
    2 5 -10
    -2 -5 -10
    -2 -5 -10
    2 5 10
    -2 5 -10
    -2 5 -10
    -2 -5 10
    2 -5 -10
    2 -5 -10
    -2 -5 10
    3 -5 10
    -3 5 10
    3 5 -10
    3 5 -10
    -3 -5 -10
    -3 -5 -10
    -3 5 10
    3 -5 -10
    -3 5 -10
    3 5 10
    -3 -5 10
    -3 5 -10
    -3 -5 10
    -4 -5 -10
    -4 5 10
    4 -5 10
    -4 -5 -10
    4 5 -10
    -4 5 10
    4 5 -10
    -4 5 -10
    -4 5 -10
    4 -5 -10
    -4 -5 10
    4 5 10
    5 -5 10
    5 5 -10
    -5 -5 -10
    -5 5 10
    5 5 -10
    -5 -5 -10
    -5 5 10
    -5 5 -10
    5 -5 -10
    -5 5 -10
    5 5 10
    -5 -5 10
    6 -5 10
    -6 -5 -10
    6 5 -10
    6 5 -10
    -6 5 10
    -6 -5 -10
    -6 5 10
    6 5 10
    -6 5 -10
    6 -5 -10
    -6 5 -10
    -6 -5 10
    -7 5 10
    -7 -5 -10
    7 5 -10
    7 5 -10
    7 -5 10
    -7 -5 10
    -7 5 -10
    7 -5 -10
    -7 5 -10
    7 5 10
    8 5 -10
    8 5 -10
    -8 5 10
    -8 -5 -10
    8 -5 -10
    -8 -5 10
    8 5 10
    -8 5 -10
    -8 5 -10
    -9 -5 -10
    9 5 -10
    -9 5 10
    9 5 -10
    9 -5 -10
    9 5 10
    -9 -5 10
    -10 5 10
    -10 -5 -10
    10 -5 10
    10 5 -10
    10 5 10
    -10 -5 10
    10 -5 -10
    11 5 -10
    -11 -5 -10
    0 -6 -10
    0 6 -10
    0 -6 -10
    0 6 -10
    0 -6 10
    0 6 10
    -1 -6 -10
    1 -6 10
    1 6 -10
    -1 -6 -10
    -1 6 10
    1 -6 -10
    1 -6 -10
    -1 6 -10
    1 6 10
    -1 6 -10
    -1 -6 10
    -2 -6 -10
    -2 -6 -10
    -2 6 10
    2 -6 10
    -2 6 10
    2 6 -10
    -2 -6 10
    2 6 10
    -2 -6 10
    2 -6 -10
    -2 6 -10
    -2 6 -10
    -3 6 10
    -3 -6 -10
    -3 6 10
    -3 -6 -10
    3 6 -10
    3 -6 10
    -3 6 -10
    3 -6 -10
    -3 6 -10
    3 6 10
    -3 -6 10
    -4 6 10
    4 -6 10
    -4 6 10
    -4 -6 -10
    4 6 -10
    -4 -6 -10
    -4 6 -10
    -4 -6 10
    4 -6 -10
    -4 6 -10
    4 6 10
    5 6 -10
    -5 6 10
    5 -6 10
    -5 -6 -10
    -5 -6 -10
    5 6 -10
    -5 6 10
    5 -6 -10
    5 6 10
    -5 6 -10
    -5 -6 10
    -5 6 -10
    6 6 -10
    -6 6 10
    -6 6 10
    6 6 -10
    -6 -6 -10
    6 -6 10
    6 6 10
    6 -6 -10
    -6 6 -10
    -6 -6 10
    -6 6 -10
    -7 -6 -10
    7 6 -10
    -7 6 10
    7 6 -10
    7 -6 10
    -7 6 10
    7 -6 -10
    -7 6 -10
    7 6 10
    -7 6 -10
    -7 -6 10
    7 6 10
    -8 6 10
    8 6 -10
    8 6 -10
    8 -6 10
    -8 -6 -10
    -8 6 -10
    -8 -6 10
    8 -6 -10
    8 6 10
    -8 6 -10
    9 6 -10
    -9 -6 -10
    -9 6 10
    9 6 -10
    9 6 10
    9 -6 -10
    -9 6 -10
    -9 -6 10
    -10 6 10
    10 6 -10
    -10 -6 -10
    10 6 -10
    -10 -6 10
    -10 6 -10
    10 6 10
    10 -6 -10
    0 -7 -10
    0 -7 10
    0 -7 -10
    0 7 10
    0 7 -10
    0 7 -10
    1 7 -10
    -1 -7 -10
    1 7 -10
    -1 7 10
    -1 -7 -10
    1 -7 10
    -1 7 -10
    1 7 10
    1 -7 -10
    -1 -7 10
    -1 7 -10
    2 -7 10
    -2 7 10
    2 7 -10
    -2 -7 -10
    -2 -7 -10
    -2 7 -10
    -2 -7 10
    -2 -7 10
    -2 7 -10
    2 -7 -10
    2 7 10
    3 -7 10
    -3 7 10
    3 7 -10
    -3 7 10
    -3 -7 -10
    -3 -7 -10
    -3 -7 10
    3 -7 -10
    -3 7 -10
    3 7 10
    -3 7 -10
    -4 7 10
    4 7 -10
    -4 7 10
    -4 -7 -10
    -4 -7 -10
    4 -7 10
    -4 7 -10
    -4 -7 10
    -4 7 -10
    4 7 10
    4 -7 -10
    5 7 -10
    5 -7 10
    -5 7 10
    -5 -7 -10
    -5 7 10
    -5 7 -10
    -5 -7 10
    5 7 10
    5 -7 -10
    5 7 10
    -5 7 -10
    6 -7 10
    6 7 -10
    -6 7 10
    -6 7 10
    -6 -7 -10
    -6 7 -10
    -6 -7 10
    6 7 10
    6 -7 -10
    6 7 10
    -6 7 -10
    -7 7 10
    -7 -7 -10
    -7 7 10
    7 -7 10
    7 7 -10
    7 -7 -10
    -7 -7 10
    7 7 10
    -7 7 -10
    -7 7 -10
    8 7 -10
    -8 -7 -10
    8 -7 10
    8 7 -10
    -8 7 10
    -8 7 -10
    8 7 10
    -8 -7 10
    8 -7 -10
    -9 7 10
    9 7 -10
    9 7 -10
    -9 -7 -10
    9 -7 -10
    -9 7 -10
    -9 -7 10
    9 7 10
    10 7 -10
    -10 -7 -10
    10 7 -10
    -10 7 10
    10 -7 -10
    -10 -7 10
    -10 7 -10
    0 -8 10
    0 8 10
    0 8 -10
    0 -8 -10
    0 8 -10
    -1 8 10
    1 -8 10
    1 8 -10
    1 8 -10
    -1 -8 -10
    -1 -8 -10
    -1 8 -10
    -1 8 -10
    1 8 10
    -1 -8 10
    1 -8 -10
    2 -8 10
    -2 -8 -10
    2 8 -10
    -2 8 10
    2 8 10
    2 -8 -10
    -2 -8 10
    -2 8 -10
    -2 8 -10
    -3 8 10
    3 8 -10
    -3 -8 -10
    3 -8 10
    -3 8 10
    3 -8 -10
    3 8 10
    -3 8 -10
    3 8 10
    -3 -8 10
    -3 8 -10
    4 8 -10
    -4 8 10
    4 -8 10
    -4 8 10
    -4 -8 -10
    4 8 10
    -4 -8 10
    -4 8 -10
    -4 8 -10
    4 -8 -10
    4 8 10
    -5 -8 -10
    5 8 -10
    5 -8 10
    -5 8 10
    -5 8 10
    5 -8 -10
    -5 -8 10
    -5 8 -10
    5 8 10
    -5 8 -10
    5 8 10
    6 -8 10
    -6 8 10
    -6 -8 -10
    -6 8 10
    6 8 -10
    -6 -8 10
    6 8 10
    -6 8 -10
    6 -8 -10
    -6 8 -10
    6 8 10
    -7 8 10
    7 8 -10
    -7 -8 -10
    7 -8 10
    -7 8 10
    7 -8 -10
    7 8 10
    -7 8 -10
    -7 -8 10
    8 -8 10
    -8 8 10
    8 8 -10
    -8 -8 -10
    -8 -8 10
    8 -8 -10
    -8 8 -10
    8 8 10
    9 -8 10
    -9 8 10
    9 8 -10
    -9 -8 -10
    -9 -8 10
    9 8 10
    -9 8 -10
    9 -8 -10
    10 8 -10
    -10 8 -10
    0 9 -10
    0 -9 10
    0 9 -10
    0 -9 -10
    0 9 10
    -1 -9 -10
    1 9 -10
    -1 9 10
    1 -9 10
    1 9 -10
    1 9 10
    -1 9 -10
    1 9 10
    -1 -9 10
    -1 9 -10
    1 -9 -10
    -2 -9 -10
    -2 9 10
    2 -9 10
    2 9 -10
    2 9 10
    -2 -9 10
    -2 9 -10
    -2 9 -10
    2 9 10
    2 -9 -10
    -3 9 10
    -3 -9 -10
    3 -9 10
    3 9 -10
    -3 9 -10
    3 9 10
    3 9 10
    -3 -9 10
    3 -9 -10
    -3 9 -10
    -4 9 10
    4 -9 10
    4 9 -10
    -4 -9 -10
    -4 9 10
    -4 9 -10
    4 -9 -10
    4 9 10
    4 9 10
    -4 -9 10
    -4 9 -10
    5 9 -10
    -5 -9 -10
    -5 9 10
    5 -9 10
    -5 9 10
    -5 9 -10
    5 9 10
    -5 -9 10
    5 -9 -10
    -5 9 -10
    5 9 10
    -6 -9 -10
    -6 9 10
    6 9 -10
    6 -9 10
    -6 9 10
    -6 9 -10
    6 9 10
    6 -9 -10
    -6 -9 10
    7 9 -10
    -7 9 10
    -7 9 10
    -7 -9 -10
    7 -9 10
    7 9 10
    -7 9 -10
    7 -9 -10
    -7 -9 10
    8 9 -10
    8 -9 10
    -8 -9 -10
    -8 9 10
    -8 9 10
    8 9 10
    -8 9 -10
    8 -9 -10
    -8 -9 10
    9 9 -10
    9 -9 10
    -9 -9 -10
    -9 9 10
    9 9 10
    -9 -9 10
    9 -9 -10
    -9 9 -10
    0 10 -10
    0 -10 10
    0 -10 -10
    0 10 -10
    0 10 10
    1 10 -10
    1 10 -10
    1 -10 10
    -1 10 10
    -1 -10 -10
    1 -10 -10
    1 10 10
    -1 -10 10
    -1 10 -10
    -1 10 -10
    2 10 -10
    2 -10 10
    -2 10 10
    -2 -10 -10
    2 -10 -10
    -2 -10 10
    2 10 10
    2 10 10
    -2 10 -10
    -2 10 -10
    3 10 -10
    3 -10 10
    -3 -10 -10
    -3 10 10
    -3 10 -10
    -3 10 -10
    3 10 10
    3 10 10
    3 -10 -10
    -3 -10 10
    -4 -10 -10
    4 -10 10
    4 10 -10
    -4 10 10
    4 -10 -10
    -4 10 -10
    -4 -10 10
    4 10 10
    4 10 10
    -4 10 -10
    -5 10 10
    5 10 -10
    -5 -10 -10
    -5 10 10
    5 -10 10
    -5 -10 10
    -5 10 -10
    5 10 10
    5 -10 -10
    5 10 10
    6 10 -10
    -6 10 10
    6 -10 10
    -6 -10 -10
    -6 10 10
    -6 -10 10
    6 10 10
    6 -10 -10
    -6 10 -10
    -7 -10 -10
    7 -10 10
    -7 10 10
    7 10 -10
    -7 10 10
    7 -10 -10
    7 10 10
    -7 -10 10
    -7 10 -10
    -8 10 10
    -8 10 10
    -8 -10 -10
    8 -10 10
    8 10 -10
    8 10 10
    8 -10 -10
    -8 10 -10
    -8 -10 10
    9 -10 10
    -9 10 10
    0 11 -10
    0 -11 -10
    0 11 10
    0 -11 10
    0 11 -10
    -1 11 10
    1 -11 10
    1 11 -10
    -1 -11 -10
    -1 11 -10
    -1 11 -10
    1 11 10
    -1 -11 10
    1 -11 -10
    2 11 -10
    -2 11 10
    -2 -11 -10
    2 -11 10
    -2 11 -10
    -2 -11 10
    2 11 10
    -2 11 -10
    2 -11 -10
    -3 -11 -10
    3 -11 10
    3 11 -10
    -3 11 10
    -3 -11 10
    -3 11 -10
    3 11 10
    3 -11 -10
    3 11 10
    -3 11 -10
    -4 11 10
    4 -11 10
    4 11 -10
    -4 -11 -10
    4 11 10
    -4 -11 10
    4 11 10
    -4 11 -10
    4 -11 -10
    -5 -11 -10
    5 11 -10
    5 -11 10
    -5 11 10
    5 -11 -10
    5 11 10
    5 11 10
    -5 11 -10
    -5 -11 10
    6 11 -10
    -6 -11 -10
    -6 11 10
    6 -11 10
    -6 11 -10
    6 -11 -10
    -6 -11 10
    6 11 10
    7 11 -10
    -7 -11 -10
    7 -11 10
    -7 11 10
    -7 11 10
    -7 11 -10
    -7 -11 10
    7 -11 -10
    7 11 10
    8 -11 10
    -8 11 10
    -8 11 10
    8 11 10
    -8 -11 10
    8 -11 -10
    0 12 10
    0 12 -10
    0 -12 10
    0 12 -10
    0 -12 -10
    -1 -12 -10
    1 -12 10
    1 12 -10
    -1 12 10
    -1 12 -10
    -1 -12 10
    1 -12 -10
    -1 12 -10
    1 12 10
    2 12 -10
    -2 12 10
    2 -12 10
    -2 -12 -10
    2 12 10
    -2 -12 10
    -2 12 -10
    2 -12 -10
    -2 12 -10
    3 -12 10
    -3 -12 -10
    3 12 -10
    -3 12 10
    -3 12 -10
    -3 -12 10
    -3 12 -10
    3 -12 -10
    3 12 10
    -4 -12 -10
    -4 12 10
    4 12 -10
    4 -12 10
    4 12 10
    4 12 10
    -4 -12 10
    4 -12 -10
    -4 12 -10
    -5 -12 -10
    5 -12 10
    5 12 -10
    -5 12 10
    5 12 10
    -5 12 -10
    -5 -12 10
    5 -12 -10
    6 12 -10
    -6 -12 -10
    6 -12 10
    -6 12 10
    -6 -12 10
    -6 12 -10
    6 12 10
    6 -12 -10
    -7 -12 -10
    7 -12 10
    7 12 -10
    -7 12 10
    7 12 10
    7 -12 -10
    -7 12 -10
    -7 -12 10
    -8 12 10
    -8 12 10
    0 -13 10
    0 13 -10
    0 -13 -10
    0 13 10
    -1 13 10
    1 13 -10
    1 -13 10
    -1 -13 -10
    1 13 10
    -1 -13 10
    -1 13 -10
    1 -13 -10
    -1 13 -10
    2 13 -10
    2 -13 10
    -2 13 10
    -2 -13 -10
    -2 13 -10
    2 -13 -10
    -2 -13 10
    2 13 10
    -2 13 -10
    -3 13 10
    -3 -13 -10
    3 -13 10
    3 13 -10
    -3 13 -10
    -3 -13 10
    3 -13 -10
    3 13 10
    -4 -13 -10
    -4 13 10
    4 -13 10
    4 13 -10
    4 -13 -10
    4 13 10
    -4 13 -10
    -4 -13 10
    -5 -13 -10
    -5 13 10
    5 13 -10
    5 -13 10
    5 -13 -10
    5 13 10
    -5 -13 10
    -5 13 -10
    -6 -13 -10
    6 -13 10
    6 13 -10
    -6 13 10
    6 13 10
    -6 -13 10
    6 -13 -10
    -6 13 -10
    0 -14 -10
    0 14 10
    0 14 -10
    1 -14 10
    -1 -14 -10
    1 14 -10
    -1 14 10
    -1 14 -10
    -1 -14 10
    -1 14 -10
    1 14 10
    1 -14 -10
    -2 14 10
    2 -14 10
    2 14 -10
    -2 -14 -10
    -2 14 -10
    -2 -14 10
    2 -14 -10
    2 14 10
    3 -14 10
    -3 -14 -10
    3 14 -10
    -3 14 10
    -3 -14 10
    -3 14 -10
    3 -14 -10
    3 14 10
    -4 14 10
    4 14 -10
    4 -14 10
    -4 -14 -10
    -4 -14 10
    -4 14 -10
    4 -14 -10
    5 14 -10
    -5 14 10
    -5 14 -10
    5 -14 -10
    -5 -14 10
    6 14 10
    0 -15 10
    0 15 -10
    0 15 10
    0 -15 -10
    1 15 -10
    -1 -15 -10
    1 -15 10
    -1 15 10
    1 15 10
    1 -15 -10
    -1 -15 10
    -2 15 10
    2 -15 10
    2 15 -10
    -2 -15 -10
    2 15 10
    2 -15 -10
    -2 15 -10
    -2 -15 10
    -3 -15 -10
    3 15 -10
    -3 15 -10
    3 -15 -10
    3 15 10
    -3 -15 10
    1 16 -10
    1 16 10
    2 16 -10
    -2 16 -10
    2 16 10
    0 0 -11
    0 0 -11
    0 0 11
    0 0 11
    1 0 -11
    1 0 11
    -1 0 11
    -1 0 -11
    -1 0 11
    -1 0 -11
    1 0 -11
    1 0 11
    -2 0 11
    2 0 -11
    2 0 -11
    -2 0 11
    -2 0 -11
    2 0 11
    2 0 11
    -2 0 -11
    3 0 11
    -3 0 -11
    3 0 -11
    -3 0 -11
    3 0 -11
    -3 0 11
    -3 0 11
    -4 0 11
    -4 0 11
    4 0 -11
    4 0 -11
    4 0 11
    -4 0 -11
    -4 0 -11
    -5 0 -11
    5 0 11
    5 0 -11
    -5 0 -11
    5 0 -11
    -5 0 11
    6 0 11
    -6 0 -11
    6 0 -11
    6 0 -11
    -6 0 -11
    -6 0 11
    -7 0 -11
    7 0 11
    7 0 -11
    -7 0 11
    8 0 -11
    -8 0 11
    -8 0 -11
    8 0 11
    -9 0 -11
    9 0 11
    9 0 -11
    -9 0 11
    -10 0 11
    -10 0 -11
    10 0 -11
    11 0 -11
    11 0 11
    0 1 -11
    0 -1 11
    0 -1 -11
    0 -1 11
    0 1 11
    0 -1 -11
    0 1 11
    0 1 -11
    1 1 -11
    -1 1 11
    -1 1 11
    -1 -1 -11
    1 -1 11
    -1 -1 -11
    1 1 -11
    1 -1 11
    -1 1 -11
    1 -1 -11
    1 1 11
    1 -1 -11
    -1 1 -11
    -1 -1 11
    1 1 11
    -1 -1 11
    -2 -1 -11
    -2 1 11
    2 -1 11
    2 -1 11
    2 1 -11
    2 1 -11
    -2 1 11
    -2 -1 -11
    2 -1 -11
    2 -1 -11
    -2 1 -11
    -2 -1 11
    2 1 11
    -2 1 -11
    -2 -1 11
    -3 -1 -11
    3 1 -11
    3 -1 11
    -3 1 11
    3 -1 11
    3 1 -11
    -3 1 11
    -3 -1 -11
    -3 1 -11
    -3 -1 11
    -3 1 -11
    3 -1 -11
    3 -1 -11
    3 1 11
    -3 -1 11
    -4 -1 -11
    4 -1 11
    -4 -1 -11
    -4 1 11
    4 1 -11
    -4 1 11
    4 1 -11
    -4 1 -11
    4 -1 -11
    -4 1 -11
    4 1 11
    -4 -1 11
    -4 -1 11
    4 -1 -11
    -5 1 11
    -5 1 11
    -5 -1 -11
    5 1 -11
    5 -1 11
    5 1 -11
    -5 -1 -11
    -5 1 -11
    5 -1 -11
    5 1 11
    5 -1 -11
    -5 -1 11
    -6 1 11
    6 1 -11
    6 -1 11
    -6 -1 -11
    -6 -1 -11
    6 1 -11
    -6 1 -11
    -6 -1 11
    6 -1 -11
    6 1 11
    7 1 -11
    -7 -1 -11
    7 -1 11
    -7 1 11
    -7 -1 -11
    -7 1 -11
    7 -1 -11
    7 1 11
    -7 -1 11
    8 -1 11
    -8 -1 -11
    -8 1 11
    8 1 -11
    -8 -1 -11
    8 1 11
    -8 -1 11
    8 -1 -11
    -8 1 -11
    9 1 -11
    -9 -1 -11
    -9 1 11
    9 -1 11
    9 1 11
    -9 -1 11
    -9 1 -11
    9 -1 -11
    -10 1 11
    10 1 -11
    -10 -1 11
    -10 1 -11
    10 -1 -11
    11 1 -11
    11 1 11
    0 -2 -11
    0 2 -11
    0 2 11
    0 -2 11
    0 2 -11
    0 -2 -11
    0 -2 11
    0 2 11
    -1 -2 -11
    1 -2 11
    1 2 -11
    1 -2 11
    1 2 -11
    -1 2 11
    -1 -2 -11
    -1 2 11
    1 2 11
    -1 -2 11
    -1 -2 11
    -1 2 -11
    1 -2 -11
    1 -2 -11
    -1 2 -11
    -2 2 11
    2 -2 11
    -2 2 11
    -2 -2 -11
    2 2 -11
    2 2 -11
    -2 -2 -11
    2 -2 11
    2 -2 -11
    -2 -2 11
    2 2 11
    -2 2 -11
    -2 -2 11
    2 -2 -11
    -3 -2 -11
    -3 -2 -11
    3 -2 11
    3 -2 11
    -3 2 11
    3 2 -11
    3 2 -11
    -3 2 11
    3 2 11
    3 -2 -11
    3 -2 -11
    -3 -2 11
    -3 2 -11
    -3 -2 11
    4 2 -11
    4 -2 11
    4 -2 11
    -4 -2 -11
    -4 2 11
    -4 -2 -11
    4 2 -11
    -4 2 11
    4 -2 -11
    -4 -2 11
    -4 -2 11
    4 2 11
    -4 2 -11
    4 -2 -11
    5 2 -11
    -5 -2 -11
    -5 -2 -11
    5 2 -11
    -5 2 11
    5 -2 11
    -5 2 11
    -5 -2 11
    5 2 11
    -5 2 -11
    5 -2 -11
    6 2 -11
    -6 -2 -11
    6 -2 11
    6 2 -11
    -6 -2 -11
    -6 2 11
    6 2 11
    -6 2 -11
    6 -2 -11
    -6 -2 11
    -7 -2 -11
    7 2 -11
    7 2 -11
    7 -2 11
    -7 2 11
    -7 -2 -11
    -7 2 -11
    7 -2 -11
    7 2 11
    -7 -2 11
    -8 2 11
    8 2 -11
    -8 -2 -11
    8 -2 11
    -8 -2 -11
    -8 -2 11
    8 -2 -11
    -8 2 -11
    8 2 11
    9 2 -11
    9 -2 11
    -9 -2 -11
    -9 2 11
    -9 -2 -11
    -9 2 -11
    -9 -2 11
    9 -2 -11
    10 2 -11
    10 -2 11
    -10 2 11
    -10 2 -11
    -10 -2 11
    10 -2 -11
    10 2 11
    11 2 -11
    11 2 11
    -11 2 -11
    0 -3 11
    0 3 -11
    0 -3 -11
    0 -3 11
    0 3 11
    0 -3 -11
    1 -3 11
    1 3 -11
    -1 -3 -11
    -1 3 11
    -1 3 11
    1 -3 11
    -1 -3 -11
    1 3 -11
    -1 -3 11
    1 -3 -11
    -1 3 -11
    1 3 11
    -1 -3 11
    1 -3 -11
    2 3 -11
    -2 -3 -11
    -2 -3 -11
    -2 3 11
    2 -3 11
    -2 3 11
    2 3 -11
    2 -3 11
    2 -3 -11
    -2 -3 11
    -2 -3 11
    2 3 11
    -2 3 -11
    2 -3 -11
    -3 -3 -11
    -3 3 11
    3 3 -11
    -3 3 11
    3 3 -11
    3 -3 11
    -3 -3 -11
    3 -3 11
    -3 -3 11
    3 -3 -11
    3 3 11
    -3 -3 11
    3 -3 -11
    -3 3 -11
    4 -3 11
    -4 -3 -11
    4 3 -11
    -4 3 11
    4 3 -11
    -4 -3 -11
    4 -3 11
    -4 3 11
    -4 -3 11
    -4 3 -11
    4 3 11
    4 -3 -11
    5 -3 11
    -5 -3 -11
    -5 -3 -11
    -5 3 11
    5 3 -11
    5 3 -11
    -5 3 11
    5 -3 11
    -5 -3 11
    5 3 11
    -5 3 -11
    5 -3 -11
    6 3 -11
    -6 3 11
    6 3 -11
    -6 -3 -11
    6 -3 11
    -6 -3 -11
    -6 -3 11
    6 3 11
    6 -3 -11
    -6 3 -11
    7 -3 11
    -7 3 11
    -7 -3 -11
    7 3 -11
    -7 -3 -11
    7 3 -11
    7 -3 -11
    -7 -3 11
    7 3 11
    -7 3 -11
    -8 3 11
    8 3 -11
    -8 -3 -11
    8 3 -11
    -8 -3 -11
    8 -3 11
    8 -3 -11
    8 3 11
    -8 3 -11
    -8 -3 11
    9 -3 11
    -9 -3 -11
    -9 3 11
    9 3 -11
    -9 3 -11
    -9 -3 11
    9 -3 -11
    -10 -3 -11
    10 -3 11
    -10 3 11
    10 3 -11
    10 -3 -11
    -10 -3 11
    10 3 11
    -10 3 -11
    -11 -3 -11
    11 3 -11
    0 -4 -11
    0 4 -11
    0 -4 11
    0 4 11
    0 -4 11
    0 -4 -11
    1 -4 11
    -1 -4 -11
    1 4 -11
    1 -4 11
    -1 -4 -11
    -1 4 11
    -1 4 11
    1 4 11
    1 -4 -11
    -1 -4 11
    -1 -4 11
    1 -4 -11
    -1 4 -11
    -2 4 11
    2 -4 11
    2 4 -11
    2 -4 11
    -2 -4 -11
    -2 -4 -11
    -2 4 11
    2 -4 -11
    2 -4 -11
    -2 -4 11
    -2 4 -11
    2 4 11
    -2 -4 11
    -3 -4 -11
    3 -4 11
    -3 -4 -11
    3 4 -11
    3 4 -11
    -3 4 11
    3 -4 11
    -3 4 11
    3 4 11
    -3 -4 11
    -3 4 -11
    3 -4 -11
    -3 -4 11
    -4 4 11
    4 -4 11
    4 4 -11
    4 4 -11
    -4 4 11
    -4 -4 -11
    -4 -4 -11
    4 -4 11
    4 -4 -11
    -4 4 -11
    4 4 11
    -4 -4 11
    5 4 -11
    -5 4 11
    5 -4 11
    -5 -4 -11
    5 -4 11
    -5 -4 -11
    -5 4 11
    5 4 -11
    -5 4 -11
    5 4 11
    5 -4 -11
    -5 -4 11
    -6 -4 -11
    6 4 -11
    -6 4 11
    6 -4 11
    -6 -4 -11
    6 4 -11
    -6 4 11
    6 4 11
    -6 4 -11
    -6 -4 11
    6 -4 -11
    7 -4 11
    -7 4 11
    7 4 -11
    7 4 -11
    -7 -4 -11
    -7 -4 -11
    7 -4 -11
    -7 4 -11
    -7 -4 11
    7 4 11
    8 4 -11
    -8 -4 -11
    -8 -4 -11
    8 4 -11
    -8 4 11
    8 -4 11
    -8 4 -11
    -8 -4 11
    8 -4 -11
    9 4 -11
    -9 -4 -11
    9 4 -11
    -9 4 11
    9 -4 11
    -9 4 -11
    9 4 11
    9 -4 -11
    -9 -4 11
    -10 -4 -11
    10 -4 11
    10 4 -11
    -10 4 11
    -10 -4 11
    10 4 11
    10 -4 -11
    -11 -4 -11
    0 -5 11
    0 5 11
    0 -5 11
    0 5 -11
    0 -5 -11
    0 -5 -11
    1 -5 11
    1 -5 11
    -1 -5 -11
    -1 5 11
    1 5 -11
    -1 -5 -11
    1 5 11
    1 -5 -11
    -1 -5 11
    1 -5 -11
    -1 -5 11
    -1 5 -11
    -2 -5 -11
    -2 5 11
    -2 5 11
    -2 -5 -11
    2 -5 11
    2 5 -11
    2 5 11
    -2 5 -11
    -2 -5 11
    -2 -5 11
    2 -5 -11
    2 -5 -11
    -3 -5 -11
    -3 5 11
    -3 5 11
    3 5 -11
    3 -5 11
    -3 -5 -11
    -3 5 -11
    3 -5 -11
    -3 5 -11
    3 5 11
    -3 -5 11
    -4 5 11
    -4 -5 -11
    -4 -5 -11
    4 -5 11
    4 5 -11
    -4 5 11
    -4 5 -11
    4 -5 -11
    -4 -5 11
    -4 5 -11
    4 5 11
    -5 5 11
    -5 -5 -11
    5 -5 11
    5 5 -11
    5 5 -11
    -5 5 11
    -5 -5 -11
    -5 5 -11
    -5 -5 11
    5 5 11
    -5 5 -11
    5 -5 -11
    6 5 -11
    -6 -5 -11
    6 -5 11
    -6 -5 -11
    -6 5 11
    6 5 -11
    -6 5 11
    -6 5 -11
    -6 -5 11
    -6 5 -11
    6 -5 -11
    6 5 11
    -7 -5 -11
    7 5 -11
    7 5 -11
    -7 -5 -11
    -7 5 11
    7 5 11
    -7 5 -11
    -7 5 -11
    7 -5 -11
    -7 -5 11
    -8 5 11
    8 5 -11
    8 5 -11
    -8 -5 -11
    -8 5 -11
    8 -5 -11
    8 5 11
    -8 -5 11
    -9 5 11
    9 5 -11
    9 5 -11
    9 -5 11
    -9 -5 -11
    9 -5 -11
    -9 -5 11
    9 5 11
    -10 -5 -11
    -10 5 11
    10 5 -11
    10 -5 11
    -10 -5 11
    10 -5 -11
    10 5 11
    0 -6 11
    0 6 -11
    0 -6 11
    0 -6 -11
    0 6 11
    0 -6 -11
    1 -6 11
    1 6 -11
    -1 -6 -11
    -1 6 11
    -1 -6 -11
    -1 6 -11
    -1 -6 11
    1 -6 -11
    -1 -6 11
    1 -6 -11
    1 6 11
    -1 6 -11
    -2 6 11
    -2 -6 -11
    2 -6 11
    2 6 -11
    -2 -6 -11
    -2 6 -11
    -2 -6 11
    -2 -6 11
    2 -6 -11
    2 6 11
    -2 6 -11
    -3 6 11
    -3 -6 -11
    -3 6 11
    -3 -6 -11
    3 -6 11
    3 6 -11
    -3 6 -11
    -3 6 -11
    3 -6 -11
    -3 -6 11
    3 6 11
    -4 -6 -11
    4 -6 11
    -4 -6 -11
    -4 6 11
    -4 6 11
    4 6 -11
    -4 -6 11
    -4 6 -11
    4 6 11
    4 -6 -11
    -4 6 -11
    -5 -6 -11
    -5 6 11
    -5 6 11
    5 -6 11
    5 6 -11
    -5 -6 -11
    -5 6 -11
    -5 6 -11
    5 6 11
    -5 -6 11
    5 -6 -11
    -6 -6 -11
    -6 -6 -11
    -6 6 11
    6 6 -11
    6 -6 11
    -6 6 11
    6 -6 -11
    -6 -6 11
    6 6 11
    -6 6 -11
    -6 6 -11
    7 6 -11
    -7 6 11
    7 6 -11
    7 -6 11
    -7 -6 -11
    -7 6 11
    -7 -6 11
    7 6 11
    -7 6 -11
    7 6 11
    7 -6 -11
    -7 6 -11
    8 6 -11
    8 6 -11
    -8 6 11
    -8 -6 -11
    -8 -6 11
    8 -6 -11
    -8 6 -11
    8 6 11
    -8 6 -11
    9 6 -11
    -9 6 11
    -9 -6 -11
    9 6 -11
    -9 -6 11
    9 6 11
    9 -6 -11
    -10 6 11
    10 6 -11
    10 6 -11
    -10 -6 -11
    -10 -6 11
    0 7 -11
    0 -7 -11
    0 -7 11
    0 -7 -11
    0 7 -11
    0 7 11
    1 -7 11
    -1 7 11
    1 7 -11
    -1 -7 -11
    -1 -7 -11
    -1 -7 11
    1 -7 -11
    -1 7 -11
    -1 -7 11
    -1 7 -11
    1 7 11
    -2 -7 -11
    2 -7 11
    -2 -7 -11
    2 7 -11
    -2 7 11
    -2 7 -11
    2 -7 -11
    -2 -7 11
    2 7 11
    -2 7 -11
    -2 -7 11
    -3 -7 -11
    -3 7 11
    3 -7 11
    -3 -7 -11
    3 7 -11
    -3 7 -11
    -3 -7 11
    -3 7 -11
    3 -7 -11
    3 7 11
    -4 7 11
    -4 7 11
    -4 -7 -11
    4 7 -11
    -4 -7 -11
    4 -7 11
    4 7 11
    -4 -7 11
    -4 7 -11
    4 -7 -11
    -4 7 -11
    -5 -7 -11
    5 7 -11
    5 -7 11
    -5 7 11
    -5 7 11
    -5 7 -11
    -5 -7 11
    -5 7 -11
    5 -7 -11
    5 7 11
    6 -7 11
    -6 7 11
    6 7 -11
    -6 -7 -11
    -6 7 11
    -6 7 -11
    6 -7 -11
    -6 7 -11
    6 7 11
    -6 -7 11
    6 7 11
    -7 -7 -11
    -7 7 11
    7 -7 11
    -7 7 11
    7 7 -11
    7 -7 -11
    -7 -7 11
    7 7 11
    -7 7 -11
    -7 7 -11
    8 7 -11
    -8 7 11
    -8 -7 -11
    8 -7 11
    8 -7 -11
    8 7 11
    -8 7 -11
    -8 -7 11
    9 7 -11
    -9 7 11
    -9 -7 -11
    -9 7 -11
    9 -7 -11
    9 7 11
    -9 -7 11
    10 7 -11
    -10 -7 -11
    -10 7 -11
    0 8 -11
    0 8 -11
    0 8 11
    0 -8 11
    0 -8 -11
    -1 -8 -11
    1 8 -11
    -1 8 11
    1 8 -11
    -1 -8 -11
    1 -8 11
    1 8 11
    -1 8 -11
    -1 8 -11
    1 -8 -11
    -1 -8 11
    -2 -8 -11
    2 -8 11
    2 8 -11
    -2 -8 -11
    -2 8 11
    2 8 11
    -2 8 -11
    2 -8 -11
    -2 -8 11
    -2 8 -11
    3 8 -11
    -3 8 11
    3 -8 11
    -3 -8 -11
    3 8 11
    -3 -8 11
    3 -8 -11
    -3 8 -11
    -3 8 -11
    4 8 -11
    -4 -8 -11
    -4 8 11
    4 -8 11
    4 8 11
    4 8 11
    -4 -8 11
    -4 8 -11
    4 -8 -11
    -4 8 -11
    -5 -8 -11
    5 8 -11
    5 -8 11
    -5 8 11
    -5 8 11
    -5 8 -11
    5 8 11
    5 8 11
    -5 8 -11
    5 -8 -11
    -5 -8 11
    -6 -8 -11
    6 -8 11
    6 8 -11
    -6 8 11
    -6 8 11
    6 8 11
    -6 8 -11
    6 8 11
    -6 8 -11
    6 -8 -11
    -6 -8 11
    -7 8 11
    7 -8 11
    -7 8 11
    -7 -8 -11
    7 8 -11
    -7 8 -11
    -7 -8 11
    7 8 11
    7 -8 -11
    -8 8 11
    8 -8 11
    8 8 -11
    -8 -8 -11
    -8 8 -11
    8 -8 -11
    8 8 11
    -8 -8 11
    -9 8 11
    9 8 -11
    -9 -8 -11
    9 -8 -11
    -9 8 -11
    9 8 11
    -9 -8 11
    0 -9 -11
    0 9 -11
    0 9 -11
    0 9 11
    0 -9 11
    1 9 -11
    1 -9 11
    -1 -9 -11
    1 9 -11
    -1 9 11
    1 9 11
    -1 9 -11
    1 9 11
    -1 9 -11
    1 -9 -11
    -1 -9 11
    -2 -9 -11
    2 -9 11
    -2 9 11
    2 9 -11
    -2 9 -11
    -2 -9 11
    2 9 11
    2 9 11
    2 -9 -11
    -2 9 -11
    -3 -9 -11
    3 -9 11
    -3 9 11
    3 9 -11
    -3 9 -11
    -3 -9 11
    -3 9 -11
    3 9 11
    3 9 11
    3 -9 -11
    -4 9 11
    4 -9 11
    -4 -9 -11
    4 9 -11
    -4 -9 11
    4 9 11
    -4 9 -11
    4 -9 -11
    4 9 11
    -4 9 -11
    5 -9 11
    -5 9 11
    5 9 -11
    -5 -9 -11
    5 -9 -11
    -5 -9 11
    -5 9 -11
    -5 9 -11
    5 9 11
    5 9 11
    6 -9 11
    -6 9 11
    -6 -9 -11
    -6 9 11
    6 9 -11
    -6 9 -11
    6 9 11
    -6 -9 11
    6 -9 -11
    6 9 11
    -7 -9 -11
    -7 9 11
    7 9 -11
    -7 9 11
    7 -9 11
    -7 -9 11
    7 -9 -11
    -7 9 -11
    7 9 11
    -8 9 11
    8 9 -11
    8 -9 11
    -8 -9 -11
    8 -9 -11
    -8 -9 11
    -8 9 -11
    8 9 11
    9 -9 11
    9 9 -11
    -9 9 11
    0 -10 11
    0 -10 -11
    0 10 -11
    0 10 11
    0 10 -11
    1 -10 11
    -1 10 11
    1 10 -11
    -1 -10 -11
    -1 -10 11
    1 -10 -11
    -1 10 -11
    -1 10 -11
    1 10 11
    -2 -10 -11
    -2 10 11
    2 -10 11
    2 10 -11
    2 10 11
    -2 -10 11
    2 -10 -11
    -2 10 -11
    -2 10 -11
    2 10 11
    3 -10 11
    -3 10 11
    -3 -10 -11
    3 10 -11
    3 -10 -11
    -3 10 -11
    3 10 11
    -3 -10 11
    -3 10 -11
    3 10 11
    4 -10 11
    4 10 -11
    -4 10 11
    -4 -10 -11
    4 -10 -11
    -4 10 -11
    -4 -10 11
    -4 10 -11
    4 10 11
    4 10 11
    5 -10 11
    5 10 -11
    -5 -10 -11
    -5 10 11
    -5 10 -11
    5 10 11
    -5 -10 11
    5 10 11
    5 -10 -11
    -5 10 -11
    6 -10 11
    -6 10 11
    6 10 -11
    -6 -10 -11
    6 -10 -11
    -6 10 -11
    6 10 11
    -6 -10 11
    -7 -10 -11
    -7 10 11
    7 10 -11
    -7 10 11
    7 -10 11
    7 10 11
    -7 10 -11
    7 -10 -11
    -7 -10 11
    8 10 -11
    -8 10 11
    -8 -10 -11
    8 -10 11
    -8 10 11
    8 10 11
    8 -10 -11
    -8 10 -11
    -8 -10 11
    9 -10 11
    0 -11 -11
    0 11 -11
    0 -11 11
    0 11 -11
    0 11 11
    -1 11 11
    1 -11 11
    1 11 -11
    -1 -11 -11
    -1 11 -11
    1 -11 -11
    -1 11 -11
    -1 -11 11
    1 11 11
    2 11 -11
    -2 -11 -11
    -2 11 11
    2 -11 11
    -2 -11 11
    -2 11 -11
    2 11 11
    2 -11 -11
    -2 11 -11
    -3 11 11
    -3 -11 -11
    3 11 -11
    3 -11 11
    -3 11 -11
    3 11 11
    3 -11 -11
    -3 -11 11
    3 11 11
    -3 11 -11
    4 11 -11
    4 -11 11
    -4 -11 -11
    -4 11 11
    -4 11 -11
    4 11 11
    -4 -11 11
    4 11 11
    4 -11 -11
    -4 11 -11
    -5 11 11
    5 -11 11
    5 11 -11
    -5 -11 -11
    -5 -11 11
    5 -11 -11
    5 11 11
    -5 11 -11
    5 11 11
    6 11 -11
    6 -11 11
    -6 11 11
    -6 -11 -11
    -6 11 -11
    6 -11 -11
    6 11 11
    -6 -11 11
    7 -11 11
    7 11 -11
    -7 -11 -11
    -7 11 11
    7 11 11
    7 -11 -11
    -7 11 -11
    -7 -11 11
    8 -11 11
    -8 11 11
    -8 11 11
    0 12 11
    0 12 -11
    0 -12 -11
    0 -12 11
    0 12 -11
    1 -12 11
    -1 12 11
    -1 -12 -11
    1 12 -11
    1 12 11
    1 -12 -11
    -1 12 -11
    -1 -12 11
    -1 12 -11
    -2 12 11
    2 -12 11
    -2 -12 -11
    2 12 -11
    2 12 11
    -2 12 -11
    2 -12 -11
    -2 12 -11
    -2 -12 11
    -3 -12 -11
    -3 12 11
    3 12 -11
    3 -12 11
    -3 12 -11
    -3 12 -11
    3 -12 -11
    3 12 11
    -3 -12 11
    -4 -12 -11
    -4 12 11
    4 12 -11
    4 -12 11
    -4 -12 11
    4 12 11
    -4 12 -11
    4 12 11
    4 -12 -11
    5 12 -11
    -5 12 11
    -5 -12 -11
    5 -12 11
    -5 -12 11
    5 12 11
    5 -12 -11
    -5 12 -11
    -6 -12 -11
    6 -12 11
    6 12 -11
    -6 12 11
    6 -12 -11
    -6 -12 11
    -6 12 -11
    6 12 11
    7 -12 11
    -7 12 11
    7 12 11
    0 -13 11
    0 -13 -11
    0 13 11
    0 13 -11
    -1 -13 -11
    -1 13 11
    1 13 -11
    1 -13 11
    1 13 11
    1 -13 -11
    -1 13 -11
    -1 13 -11
    -1 -13 11
    2 -13 11
    2 13 -11
    -2 -13 -11
    -2 13 11
    -2 -13 11
    -2 13 -11
    2 13 11
    2 -13 -11
    -2 13 -11
    3 13 -11
    -3 13 11
    -3 -13 -11
    3 -13 11
    3 -13 -11
    -3 -13 11
    -3 13 -11
    3 13 11
    4 -13 11
    -4 -13 -11
    -4 13 11
    4 13 -11
    -4 13 -11
    -4 -13 11
    4 13 11
    4 -13 -11
    5 -13 11
    -5 13 11
    -5 -13 -11
    5 13 -11
    5 13 11
    -5 13 -11
    5 -13 -11
    -5 -13 11
    6 13 11
    0 14 11
    0 14 -11
    0 -14 11
    1 -14 11
    -1 -14 -11
    1 14 -11
    -1 14 11
    1 14 11
    -1 14 -11
    -1 -14 11
    1 -14 -11
    -1 14 -11
    2 14 -11
    2 -14 11
    -2 14 11
    -2 -14 -11
    -2 14 -11
    2 -14 -11
    -2 -14 11
    2 14 11
    -3 14 11
    -3 -14 -11
    3 -14 11
    3 14 -11
    -3 14 -11
    3 -14 -11
    -3 -14 11
    3 14 11
    4 -14 11
    -4 14 11
    4 14 -11
    -4 -14 -11
    -4 -14 11
    -4 14 -11
    4 -14 -11
    0 15 11
    0 -15 11
    0 -15 -11
    0 15 -11
    1 15 -11
    -1 15 11
    -1 -15 -11
    1 15 11
    1 -15 -11
    -1 -15 11
    2 15 -11
    -2 15 -11
    2 15 11
    2 -15 -11
    3 15 11
    -3 15 -11
    0 0 -12
    0 0 -12
    0 0 12
    0 0 12
    1 0 12
    1 0 -12
    1 0 12
    -1 0 12
    -1 0 -12
    -1 0 -12
    -1 0 12
    1 0 -12
    2 0 -12
    -2 0 12
    -2 0 -12
    2 0 12
    -2 0 12
    2 0 -12
    -2 0 -12
    3 0 -12
    -3 0 -12
    -3 0 12
    -3 0 -12
    3 0 12
    -3 0 12
    3 0 -12
    4 0 -12
    -4 0 12
    -4 0 -12
    4 0 12
    4 0 -12
    -4 0 -12
    -4 0 12
    -5 0 -12
    5 0 -12
    5 0 -12
    -5 0 12
    5 0 12
    6 0 -12
    -6 0 -12
    6 0 12
    -6 0 12
    -7 0 -12
    7 0 12
    7 0 -12
    -7 0 12
    -8 0 12
    8 0 -12
    8 0 12
    -8 0 -12
    -9 0 12
    9 0 -12
    9 0 12
    -9 0 -12
    -10 0 12
    10 0 -12
    -10 0 -12
    0 1 -12
    0 -1 12
    0 1 12
    0 -1 -12
    0 1 -12
    0 -1 -12
    0 -1 12
    0 1 12
    1 -1 12
    -1 1 12
    1 -1 12
    1 1 -12
    -1 1 12
    1 1 -12
    -1 -1 -12
    -1 -1 -12
    1 1 12
    -1 -1 12
    1 -1 -12
    1 -1 -12
    -1 -1 12
    -1 1 -12
    -1 1 -12
    2 -1 12
    -2 -1 -12
    -2 -1 -12
    -2 1 12
    2 1 -12
    2 1 -12
    2 -1 12
    -2 1 12
    2 -1 -12
    -2 1 -12
    -2 -1 12
    2 -1 -12
    -2 -1 12
    2 1 12
    -3 -1 -12
    -3 -1 -12
    3 1 -12
    3 -1 12
    3 1 -12
    -3 1 12
    -3 1 12
    -3 1 -12
    -3 -1 12
    3 -1 -12
    3 -1 -12
    -3 -1 12
    3 1 12
    -4 -1 -12
    -4 1 12
    4 1 -12
    -4 1 12
    -4 -1 -12
    4 1 -12
    4 -1 12
    4 -1 -12
    4 1 12
    -4 -1 12
    -4 -1 12
    -4 1 -12
    4 -1 -12
    -5 -1 -12
    5 1 -12
    -5 -1 -12
    -5 1 12
    5 1 -12
    5 -1 12
    -5 1 12
    -5 -1 12
    5 -1 -12
    -5 1 -12
    5 -1 -12
    5 1 12
    6 1 -12
    -6 -1 -12
    6 1 -12
    -6 1 12
    6 -1 12
    -6 -1 -12
    -6 1 -12
    6 -1 -12
    6 1 12
    -6 -1 12
    -7 1 12
    -7 -1 -12
    7 1 -12
    7 -1 12
    7 -1 -12
    7 1 12
    -7 -1 12
    -7 1 -12
    8 -1 12
    -8 -1 -12
    -8 1 12
    8 1 -12
    8 1 12
    -8 -1 12
    -8 1 -12
    8 -1 -12
    9 -1 12
    -9 -1 -12
    9 1 -12
    -9 1 12
    9 -1 -12
    9 1 12
    -9 1 -12
    -9 -1 12
    -10 1 12
    -10 -1 -12
    10 1 -12
    -10 -1 12
    -10 1 -12
    10 -1 -12
    -11 1 -12
    0 -2 12
    0 -2 -12
    0 -2 -12
    0 2 12
    0 -2 12
    0 2 -12
    -1 -2 -12
    -1 2 12
    1 -2 12
    1 2 -12
    -1 -2 -12
    -1 2 12
    1 -2 12
    1 2 -12
    -1 -2 12
    1 2 12
    1 -2 -12
    1 -2 -12
    -1 2 -12
    -1 -2 12
    2 -2 12
    -2 -2 -12
    2 2 -12
    2 2 -12
    2 -2 12
    -2 2 12
    -2 2 12
    -2 -2 -12
    2 2 12
    -2 -2 12
    2 -2 -12
    -2 -2 12
    2 -2 -12
    -2 2 -12
    3 2 -12
    -3 -2 -12
    3 -2 12
    -3 2 12
    -3 2 12
    3 2 -12
    3 -2 12
    -3 -2 -12
    3 -2 -12
    3 -2 -12
    3 2 12
    -3 -2 12
    -3 2 -12
    -3 -2 12
    -4 2 12
    -4 -2 -12
    4 2 -12
    4 2 -12
    -4 -2 -12
    -4 2 12
    4 -2 12
    4 2 12
    -4 2 -12
    -4 -2 12
    4 -2 -12
    4 -2 -12
    -5 2 12
    5 2 -12
    5 -2 12
    -5 -2 -12
    -5 2 12
    5 2 -12
    -5 -2 -12
    5 -2 -12
    -5 -2 12
    -5 2 -12
    5 2 12
    -6 2 12
    -6 -2 -12
    -6 -2 -12
    6 2 -12
    6 2 -12
    6 -2 12
    -6 -2 12
    6 -2 -12
    6 2 12
    -6 2 -12
    -7 2 12
    7 2 -12
    7 2 -12
    7 -2 12
    -7 -2 -12
    -7 -2 -12
    7 -2 -12
    -7 2 -12
    7 2 12
    -7 -2 12
    8 2 -12
    8 -2 12
    -8 -2 -12
    -8 -2 -12
    -8 2 12
    -8 2 -12
    8 2 12
    8 -2 -12
    -8 -2 12
    9 2 -12
    9 -2 12
    -9 -2 -12
    -9 2 12
    -9 2 -12
    9 -2 -12
    -9 -2 12
    -10 2 12
    10 2 -12
    10 -2 12
    -10 2 -12
    10 -2 -12
    -10 -2 12
    -11 2 -12
    0 -3 12
    0 3 12
    0 3 -12
    0 -3 12
    0 -3 -12
    0 -3 -12
    1 -3 12
    1 -3 12
    -1 3 12
    -1 -3 -12
    -1 -3 -12
    1 3 -12
    1 -3 -12
    -1 -3 12
    1 -3 -12
    -1 3 -12
    -1 -3 12
    1 3 12
    2 -3 12
    2 3 -12
    -2 -3 -12
    -2 3 12
    -2 -3 -12
    -2 3 12
    2 -3 12
    2 -3 -12
    -2 -3 12
    2 -3 -12
    2 3 12
    -2 3 -12
    -2 -3 12
    3 3 -12
    -3 3 12
    3 -3 12
    3 -3 12
    -3 -3 -12
    -3 -3 -12
    3 3 -12
    -3 3 12
    3 3 12
    -3 -3 12
    -3 -3 12
    3 -3 -12
    -3 3 -12
    3 -3 -12
    -4 -3 -12
    4 3 -12
    -4 3 12
    4 -3 12
    -4 -3 -12
    -4 3 12
    4 3 -12
    4 -3 12
    4 -3 -12
    -4 -3 12
    -4 3 -12
    4 3 12
    -5 -3 -12
    5 3 -12
    5 -3 12
    5 3 -12
    -5 3 12
    -5 3 12
    -5 -3 -12
    5 3 12
    -5 3 -12
    5 -3 -12
    -5 -3 12
    6 -3 12
    6 3 -12
    -6 -3 -12
    -6 3 12
    6 3 -12
    -6 -3 -12
    -6 -3 12
    6 -3 -12
    -6 3 -12
    6 3 12
    7 3 -12
    7 -3 12
    -7 -3 -12
    -7 -3 -12
    7 3 -12
    -7 3 12
    7 3 12
    -7 -3 12
    -7 3 -12
    7 -3 -12
    -8 3 12
    -8 -3 -12
    -8 -3 -12
    8 -3 12
    8 3 -12
    8 3 -12
    8 -3 -12
    -8 3 -12
    8 3 12
    -8 -3 12
    -9 3 12
    -9 -3 -12
    9 -3 12
    -9 -3 -12
    9 3 -12
    9 -3 -12
    -9 -3 12
    -9 3 -12
    10 3 -12
    10 -3 12
    -10 3 12
    -10 3 -12
    10 -3 -12
    10 3 12
    -10 -3 12
    0 -4 -12
    0 4 12
    0 4 -12
    0 -4 -12
    0 -4 12
    0 -4 12
    -1 -4 -12
    -1 4 12
    1 -4 12
    1 4 -12
    1 -4 12
    -1 -4 -12
    1 -4 -12
    1 4 12
    -1 -4 12
    -1 4 -12
    -1 -4 12
    1 -4 -12
    2 -4 12
    2 -4 12
    2 4 -12
    -2 4 12
    -2 4 12
    -2 -4 -12
    -2 -4 -12
    -2 4 -12
    -2 -4 12
    -2 -4 12
    2 -4 -12
    2 -4 -12
    2 4 12
    -3 4 12
    -3 -4 -12
    3 4 -12
    3 -4 12
    3 -4 12
    -3 4 12
    -3 -4 -12
    -3 -4 12
    3 -4 -12
    3 4 12
    -3 4 -12
    -3 -4 12
    4 -4 12
    -4 -4 -12
    -4 4 12
    4 -4 12
    -4 4 12
    -4 -4 -12
    4 4 -12
    4 4 12
    -4 4 -12
    4 -4 -12
    -4 -4 12
    -5 -4 -12
    5 4 -12
    5 4 -12
    -5 -4 -12
    -5 4 12
    5 -4 12
    -5 4 12
    5 4 12
    -5 4 -12
    -5 -4 12
    5 -4 -12
    6 -4 12
    6 4 -12
    -6 4 12
    -6 -4 -12
    -6 -4 -12
    6 4 -12
    -6 4 12
    6 -4 -12
    -6 -4 12
    -6 4 -12
    6 4 12
    -7 4 12
    7 -4 12
    7 4 -12
    -7 -4 -12
    -7 -4 -12
    7 4 -12
    -7 -4 12
    -7 4 -12
    7 4 12
    7 -4 -12
    -8 -4 -12
    -8 -4 -12
    8 4 -12
    8 -4 12
    -8 4 12
    8 4 -12
    -8 -4 12
    -8 4 -12
    8 -4 -12
    8 4 12
    -9 -4 -12
    -9 4 12
    9 -4 12
    9 4 -12
    -9 4 -12
    9 -4 -12
    -9 -4 12
    9 4 12
    -10 -4 -12
    -10 4 12
    10 -4 12
    10 4 -12
    -10 -4 12
    10 -4 -12
    10 4 12
    0 5 -12
    0 5 12
    0 -5 12
    0 -5 -12
    0 -5 12
    0 -5 -12
    -1 5 12
    1 -5 12
    -1 -5 -12
    1 5 -12
    1 -5 12
    -1 -5 -12
    -1 -5 12
    1 -5 -12
    1 -5 -12
    -1 5 -12
    1 5 12
    -1 -5 12
    -2 -5 -12
    2 -5 12
    -2 -5 -12
    2 5 -12
    -2 5 12
    2 -5 12
    2 5 12
    -2 -5 12
    2 -5 -12
    -2 -5 12
    -2 5 -12
    -3 -5 -12
    3 -5 12
    -3 -5 -12
    -3 5 12
    3 5 -12
    3 -5 12
    -3 5 12
    3 5 12
    -3 -5 12
    -3 5 -12
    3 -5 -12
    4 -5 12
    -4 -5 -12
    4 -5 12
    -4 -5 -12
    -4 5 12
    4 5 -12
    -4 5 12
    4 -5 -12
    -4 -5 12
    -4 5 -12
    4 5 12
    5 -5 12
    -5 5 12
    -5 -5 -12
    -5 -5 -12
    5 -5 12
    -5 5 12
    5 5 -12
    5 -5 -12
    -5 5 -12
    -5 -5 12
    5 5 12
    -6 5 12
    -6 -5 -12
    6 5 -12
    -6 -5 -12
    6 -5 12
    -6 5 12
    6 5 12
    6 -5 -12
    -6 -5 12
    -6 5 -12
    7 -5 12
    -7 -5 -12
    7 5 -12
    -7 -5 -12
    -7 5 12
    7 5 -12
    -7 5 -12
    7 -5 -12
    -7 -5 12
    7 5 12
    -8 -5 -12
    -8 5 12
    8 5 -12
    8 -5 12
    8 5 -12
    -8 5 -12
    -8 -5 12
    8 -5 -12
    9 -5 12
    9 5 -12
    -9 -5 -12
    -9 5 12
    9 5 -12
    -9 -5 12
    -9 5 -12
    9 -5 -12
    9 5 12
    10 5 -12
    -10 -5 -12
    -10 5 12
    10 -5 12
    0 6 12
    0 -6 12
    0 -6 12
    0 6 -12
    0 -6 -12
    0 -6 -12
    1 -6 12
    1 -6 12
    -1 -6 -12
    -1 6 12
    -1 -6 -12
    1 6 -12
    1 -6 -12
    1 6 12
    -1 6 -12
    -1 -6 12
    -1 -6 12
    -2 -6 -12
    -2 -6 -12
    2 6 -12
    -2 6 12
    2 -6 12
    2 6 12
    2 -6 -12
    -2 -6 12
    -2 -6 12
    -2 6 -12
    3 -6 12
    -3 -6 -12
    -3 -6 -12
    -3 6 12
    3 6 -12
    -3 6 -12
    3 6 12
    3 -6 -12
    -3 -6 12
    -3 6 -12
    4 6 -12
    4 -6 12
    -4 6 12
    -4 -6 -12
    -4 6 12
    -4 -6 -12
    -4 6 -12
    4 6 12
    4 -6 -12
    -4 -6 12
    -4 6 -12
    -5 6 12
    -5 -6 -12
    5 -6 12
    5 6 -12
    -5 6 12
    -5 -6 -12
    -5 -6 12
    -5 6 -12
    -5 6 -12
    5 -6 -12
    5 6 12
    -6 -6 -12
    -6 6 12
    -6 -6 -12
    6 -6 12
    6 6 -12
    -6 6 12
    6 -6 -12
    -6 6 -12
    -6 6 -12
    6 6 12
    -6 -6 12
    -7 6 12
    -7 -6 -12
    7 6 -12
    -7 -6 12
    -7 6 -12
    7 -6 -12
    7 6 12
    -8 -6 -12
    -8 6 12
    8 6 -12
    8 -6 -12
    -8 6 -12
    -8 -6 12
    8 6 12
    -9 -6 -12
    -9 6 12
    9 6 -12
    9 -6 12
    9 6 12
    -9 -6 12
    9 -6 -12
    -10 -6 -12
    10 -6 12
    0 7 12
    0 -7 -12
    0 7 -12
    0 -7 12
    0 -7 -12
    0 -7 12
    -1 7 12
    1 -7 12
    1 7 -12
    -1 -7 -12
    -1 -7 -12
    1 7 12
    -1 -7 12
    1 -7 -12
    -1 -7 12
    -1 7 -12
    -1 7 -12
    -2 -7 -12
    -2 -7 -12
    2 7 -12
    2 -7 12
    -2 7 12
    -2 -7 12
    -2 -7 12
    2 -7 -12
    -2 7 -12
    2 7 12
    -2 7 -12
    3 7 -12
    -3 -7 -12
    3 -7 12
    -3 7 12
    -3 -7 -12
    3 -7 -12
    -3 -7 12
    -3 7 -12
    -3 7 -12
    3 7 12
    -4 -7 -12
    -4 -7 -12
    4 7 -12
    4 -7 12
    -4 7 12
    4 7 12
    -4 7 -12
    -4 7 -12
    4 -7 -12
    -4 -7 12
    -5 7 12
    5 -7 12
    -5 -7 -12
    -5 -7 -12
    5 7 -12
    -5 7 12
    -5 -7 12
    5 -7 -12
    5 7 12
    -5 7 -12
    -5 7 -12
    -6 7 12
    6 7 -12
    6 -7 12
    -6 -7 -12
    -6 7 12
    -6 7 -12
    6 7 12
    -6 7 -12
    -6 -7 12
    6 -7 -12
    -7 -7 -12
    7 -7 12
    -7 7 12
    7 7 -12
    -7 7 12
    -7 7 -12
    7 7 12
    -7 -7 12
    -7 7 -12
    7 -7 -12
    7 7 12
    -8 7 12
    -8 -7 -12
    8 7 -12
    8 -7 -12
    -8 -7 12
    -8 7 -12
    8 7 12
    -9 -7 -12
    -9 7 12
    9 7 -12
    -9 -7 12
    9 -7 -12
    9 7 12
    10 7 -12
    0 -8 -12
    0 -8 12
    0 8 12
    0 8 -12
    0 8 -12
    -1 -8 -12
    -1 -8 -12
    1 8 -12
    -1 8 12
    1 -8 12
    -1 8 -12
    1 -8 -12
    -1 -8 12
    -1 -8 12
    -1 8 -12
    1 8 12
    2 8 -12
    -2 8 12
    -2 -8 -12
    2 -8 12
    -2 -8 -12
    -2 -8 12
    2 8 12
    -2 8 -12
    -2 8 -12
    2 -8 -12
    -3 -8 -12
    -3 8 12
    3 -8 12
    -3 -8 -12
    3 8 -12
    -3 8 -12
    3 8 12
    -3 -8 12
    -3 8 -12
    3 -8 -12
    -4 8 12
    4 8 -12
    4 -8 12
    -4 -8 -12
    -4 8 -12
    -4 8 -12
    4 -8 -12
    -4 -8 12
    4 8 12
    -5 -8 -12
    -5 8 12
    5 -8 12
    5 8 -12
    -5 -8 12
    5 8 12
    -5 8 -12
    5 -8 -12
    -5 8 -12
    5 8 12
    6 -8 12
    -6 -8 -12
    -6 8 12
    -6 8 12
    6 8 -12
    -6 -8 12
    6 8 12
    -6 8 -12
    6 8 12
    6 -8 -12
    -6 8 -12
    -7 8 12
    7 8 -12
    7 -8 12
    -7 8 12
    -7 -8 -12
    7 -8 -12
    -7 8 -12
    7 8 12
    -7 -8 12
    -8 -8 -12
    8 8 -12
    -8 8 12
    -8 -8 12
    8 -8 -12
    -8 8 -12
    8 8 12
    9 8 -12
    -9 -8 -12
    -9 8 12
    -9 8 -12
    0 9 -12
    0 9 -12
    0 -9 12
    0 9 12
    0 -9 -12
    -1 -9 -12
    1 -9 12
    1 9 -12
    -1 9 12
    -1 -9 12
    1 9 12
    -1 9 -12
    1 -9 -12
    -1 9 -12
    -2 -9 -12
    2 -9 12
    -2 9 12
    2 9 -12
    2 9 12
    2 9 12
    -2 9 -12
    -2 9 -12
    2 -9 -12
    -2 -9 12
    -3 9 12
    3 9 -12
    3 -9 12
    -3 -9 -12
    3 9 12
    3 -9 -12
    -3 9 -12
    -3 -9 12
    3 9 12
    -3 9 -12
    4 9 -12
    4 -9 12
    -4 9 12
    -4 -9 -12
    -4 9 -12
    -4 9 -12
    4 -9 -12
    -4 -9 12
    4 9 12
    4 9 12
    5 -9 12
    5 9 -12
    -5 -9 -12
    -5 9 12
    -5 9 -12
    5 9 12
    -5 9 -12
    5 9 12
    5 -9 -12
    -5 -9 12
    6 9 -12
    -6 -9 -12
    6 -9 12
    -6 9 12
    6 -9 -12
    6 9 12
    -6 -9 12
    6 9 12
    -6 9 -12
    -6 9 -12
    -7 -9 -12
    7 9 -12
    7 -9 12
    -7 9 12
    -7 9 12
    7 9 12
    -7 -9 12
    7 -9 -12
    -7 9 -12
    -8 -9 -12
    8 9 -12
    8 -9 12
    -8 9 12
    8 9 12
    8 -9 -12
    -8 9 -12
    -8 -9 12
    -9 9 12
    0 10 -12
    0 -10 12
    0 10 12
    0 10 -12
    0 -10 -12
    -1 -10 -12
    1 -10 12
    1 10 -12
    -1 10 12
    1 -10 -12
    -1 10 -12
    -1 10 -12
    1 10 12
    -1 -10 12
    -2 10 12
    -2 -10 -12
    2 -10 12
    2 10 -12
    -2 10 -12
    -2 10 -12
    2 10 12
    -2 -10 12
    2 -10 -12
    3 10 -12
    -3 -10 -12
    -3 10 12
    3 -10 12
    3 10 12
    -3 10 -12
    3 10 12
    -3 -10 12
    3 -10 -12
    -3 10 -12
    -4 10 12
    4 -10 12
    -4 -10 -12
    4 10 -12
    -4 10 -12
    4 10 12
    4 -10 -12
    -4 10 -12
    -4 -10 12
    4 10 12
    -5 10 12
    5 10 -12
    5 -10 12
    -5 -10 -12
    -5 10 -12
    5 -10 -12
    -5 -10 12
    5 10 12
    5 10 12
    -5 10 -12
    -6 10 12
    6 -10 12
    -6 -10 -12
    6 10 -12
    6 10 12
    -6 10 -12
    6 -10 -12
    -6 -10 12
    -7 -10 -12
    7 10 -12
    -7 10 12
    7 -10 12
    -7 -10 12
    7 -10 -12
    7 10 12
    -7 10 -12
    8 -10 12
    -8 10 12
    0 11 -12
    0 11 12
    0 -11 -12
    0 11 -12
    0 -11 12
    -1 -11 -12
    -1 11 12
    1 11 -12
    1 -11 12
    1 11 12
    -1 11 -12
    -1 11 -12
    -1 -11 12
    1 -11 -12
    2 -11 12
    -2 -11 -12
    -2 11 12
    2 11 -12
    -2 11 -12
    -2 11 -12
    2 -11 -12
    -2 -11 12
    2 11 12
    -3 11 12
    3 11 -12
    3 -11 12
    -3 -11 -12
    -3 -11 12
    -3 11 -12
    3 11 12
    -3 11 -12
    3 -11 -12
    4 -11 12
    -4 11 12
    -4 -11 -12
    4 11 -12
    4 11 12
    4 -11 -12
    4 11 12
    -4 11 -12
    -4 11 -12
    -4 -11 12
    5 -11 12
    5 11 -12
    -5 11 12
    -5 -11 -12
    -5 11 -12
    5 -11 -12
    5 11 12
    5 11 12
    -5 -11 12
    -6 11 12
    6 11 -12
    -6 -11 -12
    6 -11 12
    -6 -11 12
    -6 11 -12
    6 11 12
    6 -11 -12
    -7 11 12
    7 -11 12
    7 11 12
    -8 11 12
    0 12 12
    0 -12 -12
    0 12 -12
    0 -12 12
    1 12 -12
    -1 -12 -12
    -1 12 12
    1 -12 12
    -1 12 -12
    1 -12 -12
    -1 -12 12
    1 12 12
    -1 12 -12
    2 -12 12
    -2 -12 -12
    2 12 -12
    -2 12 12
    2 12 12
    -2 -12 12
    2 -12 -12
    -2 12 -12
    -2 12 -12
    3 -12 12
    3 12 -12
    -3 12 12
    -3 -12 -12
    -3 12 -12
    3 12 12
    -3 12 -12
    -3 -12 12
    3 -12 -12
    4 -12 12
    -4 -12 -12
    -4 12 12
    4 12 -12
    4 12 12
    -4 -12 12
    4 -12 -12
    -4 12 -12
    -5 -12 -12
    5 12 -12
    5 -12 12
    -5 12 12
    5 -12 -12
    5 12 12
    5 12 12
    -5 -12 12
    -5 12 -12
    6 -12 12
    -6 12 12
    6 -12 -12
    6 12 12
    0 -13 -12
    0 13 12
    0 13 -12
    0 -13 12
    -1 -13 -12
    1 -13 12
    1 13 -12
    -1 13 12
    -1 13 -12
    1 13 12
    -1 -13 12
    -1 13 -12
    1 -13 -12
    2 -13 12
    -2 13 12
    -2 -13 -12
    2 13 -12
    2 -13 -12
    -2 13 -12
    2 13 12
    -2 -13 12
    -2 13 -12
    -3 -13 -12
    3 -13 12
    -3 13 12
    3 13 -12
    3 13 12
    -3 -13 12
    3 -13 -12
    -3 13 -12
    -4 -13 -12
    -4 13 12
    4 13 -12
    4 -13 12
    4 13 12
    4 -13 -12
    -4 13 -12
    -4 -13 12
    -5 13 12
    5 -13 12
    6 13 12
    0 -14 -12
    0 14 12
    0 14 -12
    0 -14 12
    1 -14 12
    -1 -14 -12
    -1 14 12
    1 14 -12
    -1 14 -12
    1 14 12
    1 -14 -12
    -1 -14 12
    -2 14 12
    2 -14 12
    2 14 -12
    -2 -14 -12
    -2 -14 12
    -2 14 -12
    2 -14 -12
    2 14 12
    3 14 -12
    3 -14 12
    3 -14 -12
    3 14 12
    -3 14 -12
    4 14 12
    0 15 -12
    1 15 -12
    -2 15 -12
    0 0 13
    0 0 -13
    0 0 -13
    0 0 13
    -1 0 13
    1 0 13
    -1 0 -13
    -1 0 -13
    1 0 -13
    -1 0 13
    1 0 -13
    2 0 -13
    2 0 13
    2 0 -13
    -2 0 13
    -2 0 -13
    -2 0 -13
    -2 0 13
    3 0 -13
    -3 0 13
    -3 0 -13
    -3 0 13
    3 0 13
    3 0 -13
    -4 0 -13
    4 0 -13
    -4 0 13
    -4 0 13
    4 0 13
    4 0 -13
    -5 0 13
    5 0 -13
    5 0 -13
    5 0 13
    -5 0 -13
    6 0 13
    -6 0 -13
    -6 0 13
    6 0 -13
    7 0 -13
    7 0 13
    -7 0 13
    -7 0 -13
    -8 0 13
    8 0 13
    -8 0 -13
    8 0 -13
    -9 0 13
    9 0 -13
    9 0 13
    -9 0 -13
    -10 0 13
    10 0 -13
    -10 0 -13
    0 1 -13
    0 -1 13
    0 1 13
    0 -1 13
    0 -1 -13
    0 -1 -13
    -1 -1 -13
    -1 1 13
    1 1 -13
    1 1 -13
    1 -1 13
    1 -1 13
    -1 -1 -13
    -1 1 13
    1 -1 -13
    -1 1 -13
    1 1 13
    -1 -1 13
    1 -1 -13
    -1 -1 13
    2 1 -13
    -2 1 13
    -2 -1 -13
    -2 1 13
    2 -1 13
    2 1 -13
    -2 -1 -13
    2 -1 -13
    2 1 13
    2 -1 -13
    -2 -1 13
    -2 -1 13
    -2 1 -13
    -3 1 13
    3 1 -13
    3 -1 13
    -3 1 13
    -3 -1 -13
    -3 -1 -13
    3 1 -13
    3 1 13
    3 -1 -13
    -3 -1 13
    3 -1 -13
    -3 -1 13
    -3 1 -13
    -4 1 13
    4 1 -13
    4 1 -13
    -4 -1 -13
    4 -1 13
    -4 1 13
    -4 -1 -13
    4 -1 -13
    -4 -1 13
    -4 -1 13
    -4 1 -13
    4 -1 -13
    4 1 13
    5 -1 13
    -5 -1 -13
    5 1 -13
    5 1 -13
    -5 1 13
    -5 1 -13
    5 1 13
    5 -1 -13
    -5 -1 13
    6 1 -13
    6 -1 13
    6 1 -13
    -6 1 13
    -6 -1 -13
    -6 -1 13
    -6 1 -13
    6 1 13
    6 -1 -13
    -7 -1 -13
    -7 1 13
    7 1 -13
    7 -1 13
    7 1 13
    -7 1 -13
    7 -1 -13
    -7 -1 13
    8 1 -13
    8 -1 13
    -8 1 13
    -8 -1 -13
    -8 1 -13
    8 -1 -13
    8 1 13
    -8 -1 13
    9 1 -13
    -9 -1 -13
    9 -1 13
    -9 1 13
    9 -1 -13
    -9 -1 13
    9 1 13
    -9 1 -13
    -10 1 13
    -10 -1 -13
    10 1 -13
    -10 1 -13
    -10 -1 13
    10 -1 -13
    0 -2 -13
    0 2 -13
    0 -2 13
    0 2 13
    0 -2 -13
    0 -2 13
    1 -2 13
    -1 2 13
    -1 -2 -13
    1 -2 13
    -1 -2 -13
    1 2 -13
    1 -2 -13
    -1 -2 13
    1 -2 -13
    -1 2 -13
    1 2 13
    -1 -2 13
    -2 2 13
    -2 2 13
    -2 -2 -13
    -2 -2 -13
    2 2 -13
    2 -2 13
    2 -2 13
    -2 -2 13
    -2 2 -13
    2 -2 -13
    -2 -2 13
    2 2 13
    2 -2 -13
    -3 -2 -13
    3 2 -13
    -3 -2 -13
    3 -2 13
    -3 2 13
    3 2 -13
    -3 2 13
    -3 -2 13
    3 2 13
    -3 -2 13
    -3 2 -13
    3 -2 -13
    3 -2 -13
    4 -2 13
    -4 -2 -13
    4 2 -13
    -4 -2 -13
    -4 2 13
    -4 2 13
    4 2 -13
    -4 2 -13
    4 2 13
    -4 -2 13
    4 -2 -13
    5 -2 13
    5 2 -13
    -5 -2 -13
    -5 2 13
    5 2 -13
    -5 -2 -13
    -5 2 13
    -5 2 -13
    -5 -2 13
    5 -2 -13
    5 2 13
    -6 -2 -13
    6 -2 13
    6 2 -13
    -6 2 13
    -6 -2 -13
    6 2 -13
    6 -2 -13
    -6 -2 13
    -6 2 -13
    6 2 13
    7 2 -13
    7 -2 13
    -7 -2 -13
    -7 2 13
    -7 2 -13
    -7 -2 13
    7 2 13
    7 -2 -13
    -8 2 13
    -8 -2 -13
    8 -2 13
    8 2 -13
    8 2 13
    -8 -2 13
    8 -2 -13
    -8 2 -13
    -9 2 13
    -9 -2 -13
    9 -2 13
    9 2 -13
    9 -2 -13
    -9 2 -13
    -9 -2 13
    10 -2 13
    10 2 -13
    -10 2 13
    -10 2 -13
    10 -2 -13
    0 -3 -13
    0 3 -13
    0 -3 -13
    0 -3 13
    0 -3 13
    0 3 13
    -1 3 13
    1 3 -13
    -1 -3 -13
    1 -3 13
    -1 -3 -13
    1 -3 13
    1 -3 -13
    1 -3 -13
    -1 3 -13
    1 3 13
    -1 -3 13
    -1 -3 13
    2 3 -13
    -2 3 13
    -2 -3 -13
    -2 3 13
    2 -3 13
    2 -3 13
    -2 -3 -13
    -2 -3 13
    2 -3 -13
    -2 -3 13
    -2 3 -13
    2 3 13
    2 -3 -13
    -3 3 13
    -3 -3 -13
    -3 3 13
    -3 -3 -13
    3 -3 13
    3 -3 13
    3 3 -13
    3 -3 -13
    -3 -3 13
    -3 -3 13
    3 -3 -13
    3 3 13
    -3 3 -13
    4 -3 13
    -4 -3 -13
    -4 3 13
    -4 3 13
    -4 -3 -13
    4 3 -13
    -4 -3 13
    4 3 13
    -4 3 -13
    4 -3 -13
    -5 3 13
    5 3 -13
    -5 -3 -13
    -5 3 13
    5 -3 13
    -5 -3 -13
    5 3 -13
    -5 -3 13
    -5 3 -13
    5 3 13
    5 -3 -13
    6 3 -13
    6 -3 13
    -6 -3 -13
    -6 3 13
    -6 -3 -13
    6 3 -13
    -6 -3 13
    6 -3 -13
    -6 3 -13
    6 3 13
    7 3 -13
    -7 3 13
    -7 -3 -13
    -7 -3 -13
    7 -3 13
    7 3 -13
    7 -3 -13
    7 3 13
    -7 -3 13
    -7 3 -13
    -8 3 13
    -8 -3 -13
    -8 -3 -13
    8 -3 13
    8 3 -13
    -8 3 -13
    8 3 13
    -8 -3 13
    8 -3 -13
    9 -3 13
    9 3 -13
    -9 3 13
    -9 -3 -13
    9 -3 -13
    -9 -3 13
    -9 3 -13
    -10 3 13
    10 -3 13
    10 3 -13
    -10 3 -13
    0 4 -13
    0 -4 -13
    0 4 13
    0 -4 13
    0 -4 13
    0 -4 -13
    1 4 -13
    -1 4 13
    -1 -4 -13
    1 -4 13
    -1 -4 -13
    1 -4 13
    1 4 13
    -1 -4 13
    1 -4 -13
    -1 4 -13
    -1 -4 13
    1 -4 -13
    -2 -4 -13
    2 4 -13
    -2 -4 -13
    2 -4 13
    2 -4 13
    -2 4 13
    2 -4 -13
    -2 -4 13
    2 -4 -13
    2 4 13
    -2 -4 13
    -2 4 -13
    -3 -4 -13
    -3 4 13
    -3 4 13
    -3 -4 -13
    3 4 -13
    3 -4 13
    3 -4 13
    3 -4 -13
    -3 -4 13
    3 4 13
    -3 4 -13
    -4 4 13
    -4 4 13
    -4 -4 -13
    4 4 -13
    4 -4 13
    -4 -4 -13
    -4 4 -13
    -4 -4 13
    4 4 13
    4 -4 -13
    5 -4 13
    -5 4 13
    -5 -4 -13
    -5 -4 -13
    5 4 -13
    -5 4 13
    -5 4 -13
    5 -4 -13
    5 4 13
    -5 -4 13
    -6 -4 -13
    -6 4 13
    6 4 -13
    6 -4 13
    -6 -4 -13
    6 4 13
    -6 -4 13
    -6 4 -13
    6 -4 -13
    -7 -4 -13
    -7 -4 -13
    7 -4 13
    7 4 -13
    7 4 -13
    -7 4 13
    7 4 13
    -7 -4 13
    -7 4 -13
    7 -4 -13
    -8 -4 -13
    8 -4 13
    -8 4 13
    8 4 -13
    8 4 -13
    -8 -4 -13
    8 4 13
    -8 -4 13
    8 -4 -13
    -8 4 -13
    -9 4 13
    -9 -4 -13
    9 -4 13
    9 4 -13
    -9 4 -13
    9 -4 -13
    -9 -4 13
    10 -4 13
    10 4 -13
    -10 4 -13
    0 -5 -13
    0 -5 -13
    0 5 -13
    0 5 13
    0 -5 13
    0 -5 13
    1 -5 13
    -1 -5 -13
    1 5 -13
    -1 5 13
    -1 -5 -13
    1 -5 13
    -1 -5 13
    1 -5 -13
    -1 5 -13
    -1 -5 13
    1 -5 -13
    1 5 13
    -2 5 13
    2 -5 13
    -2 -5 -13
    -2 -5 -13
    2 -5 13
    2 5 -13
    -2 5 -13
    2 5 13
    2 -5 -13
    -2 -5 13
    -2 -5 13
    -3 -5 -13
    -3 -5 -13
    3 -5 13
    3 -5 13
    -3 5 13
    3 5 -13
    3 -5 -13
    -3 5 -13
    -3 -5 13
    3 5 13
    -4 -5 -13
    4 -5 13
    -4 5 13
    -4 -5 -13
    -4 5 13
    4 5 -13
    4 -5 13
    4 -5 -13
    -4 -5 13
    4 5 13
    -4 5 -13
    5 5 -13
    -5 5 13
    -5 -5 -13
    -5 -5 -13
    5 -5 13
    -5 5 13
    5 -5 -13
    -5 5 -13
    5 5 13
    -5 -5 13
    -6 -5 -13
    -6 5 13
    6 -5 13
    -6 5 13
    6 5 -13
    -6 -5 -13
    -6 5 -13
    -6 -5 13
    6 5 13
    6 -5 -13
    7 5 -13
    -7 -5 -13
    7 -5 13
    -7 -5 -13
    -7 5 13
    7 5 13
    -7 5 -13
    7 -5 -13
    -7 -5 13
    8 -5 13
    8 5 -13
    -8 5 13
    -8 -5 -13
    8 -5 -13
    -8 5 -13
    -8 -5 13
    -9 -5 -13
    -9 5 13
    9 -5 13
    9 5 13
    -9 -5 13
    -9 5 -13
    9 -5 -13
    -10 -5 -13
    10 -5 13
    0 -6 -13
    0 -6 13
    0 -6 -13
    0 6 -13
    0 -6 13
    0 6 13
    1 -6 13
    1 6 -13
    -1 -6 -13
    -1 6 13
    1 -6 13
    -1 -6 -13
    1 -6 -13
    1 6 13
    -1 -6 13
    -1 -6 13
    -1 6 -13
    2 6 -13
    2 -6 13
    -2 6 13
    2 -6 13
    -2 -6 -13
    -2 -6 -13
    -2 -6 13
    2 -6 -13
    2 6 13
    -2 -6 13
    -2 6 -13
    3 6 -13
    -3 -6 -13
    3 -6 13
    3 -6 13
    -3 -6 -13
    -3 6 13
    -3 6 -13
    3 -6 -13
    3 6 13
    -3 -6 13
    -4 6 13
    -4 -6 -13
    4 -6 13
    -4 -6 -13
    4 6 -13
    4 -6 13
    -4 6 -13
    4 6 13
    4 -6 -13
    -4 -6 13
    5 -6 13
    -5 -6 -13
    5 6 -13
    -5 -6 -13
    -5 6 13
    -5 6 13
    5 -6 13
    5 -6 -13
    5 6 13
    -5 6 -13
    -5 -6 13
    -6 6 13
    -6 6 13
    6 6 -13
    6 -6 13
    -6 -6 -13
    -6 -6 -13
    -6 6 -13
    -6 -6 13
    6 6 13
    6 -6 -13
    -7 -6 -13
    7 -6 13
    7 6 -13
    -7 6 13
    -7 6 -13
    7 6 13
    -7 -6 13
    7 -6 -13
    8 -6 13
    -8 6 13
    8 6 -13
    -8 -6 -13
    8 -6 -13
    -8 -6 13
    8 6 13
    -8 6 -13
    9 6 -13
    -9 -6 -13
    -9 6 13
    9 -6 13
    -9 -6 13
    9 -6 -13
    9 6 13
    0 7 13
    0 -7 13
    0 -7 -13
    0 -7 13
    0 7 -13
    -1 -7 -13
    1 -7 13
    1 -7 13
    -1 -7 -13
    -1 7 13
    1 7 -13
    -1 -7 13
    -1 -7 13
    1 -7 -13
    1 7 13
    -1 7 -13
    2 -7 13
    -2 7 13
    -2 -7 -13
    2 7 -13
    -2 -7 -13
    2 7 13
    -2 7 -13
    2 -7 -13
    -2 -7 13
    3 7 -13
    -3 7 13
    -3 -7 -13
    3 -7 13
    -3 -7 -13
    -3 -7 13
    3 -7 -13
    -3 7 -13
    3 7 13
    -4 7 13
    4 7 -13
    -4 -7 -13
    4 -7 13
    -4 -7 -13
    -4 7 -13
    -4 7 -13
    -4 -7 13
    4 -7 -13
    4 7 13
    -5 -7 -13
    -5 7 13
    5 7 -13
    -5 -7 -13
    5 -7 13
    -5 7 -13
    5 -7 -13
    5 7 13
    -5 7 -13
    -5 -7 13
    6 -7 13
    6 7 -13
    -6 -7 -13
    -6 7 13
    -6 7 13
    6 -7 -13
    -6 7 -13
    -6 -7 13
    6 7 13
    -6 7 -13
    7 7 -13
    -7 7 13
    -7 -7 -13
    -7 7 -13
    7 -7 -13
    7 7 13
    7 7 13
    -7 -7 13
    -8 -7 -13
    8 7 -13
    -8 7 13
    -8 -7 13
    8 -7 -13
    8 7 13
    9 7 -13
    -9 -7 -13
    -9 7 13
    9 -7 13
    0 -8 -13
    0 -8 13
    0 8 13
    0 -8 13
    0 8 -13
    -1 8 13
    1 8 -13
    1 -8 13
    -1 -8 -13
    -1 -8 -13
    1 8 13
    -1 8 -13
    -1 -8 13
    1 -8 -13
    -1 -8 13
    2 8 -13
    -2 -8 -13
    -2 -8 -13
    2 -8 13
    -2 8 13
    2 -8 -13
    2 8 13
    -2 8 -13
    -2 8 -13
    -2 -8 13
    3 -8 13
    3 8 -13
    -3 -8 -13
    -3 -8 -13
    -3 8 13
    -3 8 -13
    -3 -8 13
    3 -8 -13
    3 8 13
    -3 8 -13
    -4 8 13
    4 8 -13
    -4 -8 -13
    -4 -8 -13
    4 -8 13
    4 -8 -13
    -4 8 -13
    -4 -8 13
    4 8 13
    -4 8 -13
    -5 8 13
    5 8 -13
    5 -8 13
    -5 -8 -13
    5 -8 -13
    5 8 13
    -5 8 -13
    -5 8 -13
    -5 -8 13
    6 -8 13
    -6 -8 -13
    6 8 -13
    -6 8 13
    -6 8 -13
    -6 8 -13
    -6 -8 13
    6 -8 -13
    6 8 13
    6 8 13
    -7 8 13
    -7 -8 -13
    7 8 -13
    -7 8 13
    -7 -8 13
    7 8 13
    -7 8 -13
    7 -8 -13
    -7 8 -13
    8 8 -13
    -8 8 13
    -8 -8 -13
    -8 -8 13
    -8 8 -13
    8 8 13
    8 -8 -13
    -9 8 13
    0 -9 -13
    0 9 -13
    0 -9 13
    0 9 13
    -1 -9 -13
    1 9 -13
    -1 9 13
    1 -9 13
    -1 9 -13
    -1 -9 13
    -1 -9 13
    -1 9 -13
    1 9 13
    1 -9 -13
    -2 -9 -13
    2 -9 13
    2 9 -13
    -2 9 13
    -2 9 -13
    2 9 13
    2 -9 -13
    -2 9 -13
    -2 -9 13
    -3 9 13
    3 -9 13
    3 9 -13
    -3 -9 -13
    -3 9 -13
    -3 9 -13
    3 -9 -13
    3 9 13
    -3 -9 13
    -4 9 13
    4 -9 13
    4 9 -13
    -4 -9 -13
    4 9 13
    4 9 13
    -4 9 -13
    4 -9 -13
    -4 -9 13
    -4 9 -13
    5 9 -13
    -5 9 13
    5 -9 13
    -5 -9 -13
    5 9 13
    5 9 13
    -5 -9 13
    -5 9 -13
    -5 9 -13
    5 -9 -13
    -6 -9 -13
    -6 9 13
    6 9 -13
    6 -9 13
    -6 -9 13
    6 9 13
    -6 9 -13
    -6 9 -13
    6 9 13
    6 -9 -13
    -7 -9 -13
    -7 9 13
    7 -9 13
    7 9 -13
    -7 -9 13
    -7 9 -13
    7 -9 -13
    7 9 13
    -8 -9 -13
    8 9 -13
    0 10 13
    0 10 -13
    0 10 -13
    0 -10 -13
    0 -10 13
    1 10 -13
    -1 -10 -13
    -1 10 13
    1 -10 13
    -1 10 -13
    1 10 13
    -1 -10 13
    1 -10 -13
    -1 10 -13
    -2 10 13
    2 10 -13
    -2 -10 -13
    2 -10 13
    -2 -10 13
    2 -10 -13
    -2 10 -13
    2 10 13
    -2 10 -13
    3 -10 13
    -3 10 13
    -3 -10 -13
    3 10 -13
    3 10 13
    -3 10 -13
    3 10 13
    -3 -10 13
    -3 10 -13
    3 -10 -13
    -4 10 13
    -4 -10 -13
    4 -10 13
    4 10 -13
    4 -10 -13
    4 10 13
    4 10 13
    -4 10 -13
    -4 10 -13
    -4 -10 13
    5 -10 13
    -5 -10 -13
    -5 10 13
    5 10 -13
    -5 10 -13
    5 10 13
    -5 10 -13
    5 10 13
    5 -10 -13
    -5 -10 13
    6 -10 13
    -6 -10 -13
    -6 10 13
    6 10 -13
    -6 10 -13
    6 -10 -13
    6 10 13
    -6 -10 13
    -7 -10 -13
    -7 10 13
    7 -10 13
    7 10 -13
    -7 10 -13
    7 10 13
    -7 -10 13
    7 -10 -13
    0 11 13
    0 -11 -13
    0 11 -13
    0 -11 13
    0 11 -13
    -1 -11 -13
    1 -11 13
    1 11 -13
    -1 11 13
    1 11 13
    -1 -11 13
    1 -11 -13
    -1 11 -13
    -1 11 -13
    -2 11 13
    2 -11 13
    2 11 -13
    -2 -11 -13
    -2 11 -13
    2 11 13
    -2 -11 13
    -2 11 -13
    2 -11 -13
    -3 -11 -13
    -3 11 13
    3 -11 13
    3 11 -13
    3 -11 -13
    -3 -11 13
    -3 11 -13
    3 11 13
    -3 11 -13
    4 -11 13
    4 11 -13
    -4 11 13
    -4 11 -13
    4 11 13
    -4 11 -13
    4 -11 -13
    -4 -11 13
    4 11 13
    5 11 -13
    5 -11 13
    -5 11 13
    -5 -11 -13
    5 11 13
    -5 11 -13
    5 -11 -13
    5 11 13
    -5 -11 13
    -6 -11 -13
    6 11 -13
    -6 11 13
    6 -11 13
    6 -11 -13
    6 11 13
    -6 11 -13
    -6 -11 13
    -7 11 13
    7 -11 13
    0 -12 -13
    0 12 13
    0 -12 13
    0 12 -13
    -1 12 13
    -1 -12 -13
    1 12 -13
    1 -12 13
    1 12 13
    -1 12 -13
    -1 12 -13
    -1 -12 13
    1 -12 -13
    -2 -12 -13
    -2 12 13
    2 12 -13
    2 -12 13
    -2 -12 13
    -2 12 -13
    2 12 13
    2 -12 -13
    -2 12 -13
    3 -12 13
    3 12 -13
    -3 -12 -13
    -3 12 13
    -3 -12 13
    3 12 13
    -3 12 -13
    -3 12 -13
    3 -12 -13
    4 -12 13
    -4 12 13
    -4 -12 -13
    4 12 -13
    -4 12 -13
    -4 -12 13
    4 12 13
    4 -12 -13
    -5 -12 -13
    5 12 -13
    -5 12 13
    5 -12 13
    5 12 13
    5 12 13
    -5 -12 13
    5 -12 -13
    -5 12 -13
    6 -12 13
    6 12 13
    0 13 13
    0 -13 -13
    0 13 -13
    0 -13 13
    1 -13 13
    -1 -13 -13
    1 13 -13
    -1 13 13
    1 -13 -13
    -1 13 -13
    1 13 13
    -1 -13 13
    -1 13 -13
    2 13 -13
    -2 -13 -13
    2 -13 13
    -2 13 13
    -2 13 -13
    -2 -13 13
    -2 13 -13
    2 -13 -13
    2 13 13
    3 -13 13
    -3 -13 -13
    3 13 -13
    -3 13 13
    -3 -13 13
    3 -13 -13
    -3 13 -13
    3 13 13
    4 -13 13
    -4 13 -13
    4 13 13
    0 14 -13
    0 14 13
    1 14 -13
    -1 14 -13
    1 14 13
    2 14 -13
    -2 14 -13
    2 14 13
    3 14 13
    -3 14 -13
    4 14 13
    0 0 14
    0 0 -14
    0 0 -14
    1 0 -14
    -1 0 -14
    1 0 14
    1 0 -14
    -1 0 14
    -1 0 14
    -2 0 14
    2 0 -14
    2 0 14
    2 0 -14
    -2 0 14
    -2 0 -14
    3 0 -14
    -3 0 -14
    -3 0 14
    3 0 -14
    3 0 14
    -3 0 14
    4 0 14
    4 0 -14
    -4 0 14
    4 0 -14
    -4 0 -14
    -4 0 14
    5 0 14
    -5 0 -14
    5 0 -14
    -5 0 14
    5 0 -14
    -6 0 14
    -6 0 -14
    6 0 14
    6 0 -14
    7 0 14
    -7 0 14
    -7 0 -14
    7 0 -14
    -8 0 -14
    8 0 -14
    -8 0 14
    8 0 14
    -9 0 14
    -9 0 -14
    9 0 -14
    9 0 14
    10 0 -14
    0 -1 -14
    0 1 -14
    0 1 14
    0 -1 14
    0 -1 -14
    0 -1 14
    1 -1 14
    -1 -1 -14
    1 1 -14
    -1 1 14
    -1 -1 -14
    -1 1 -14
    -1 -1 14
    1 -1 -14
    1 -1 -14
    1 1 14
    -1 -1 14
    -2 1 14
    2 1 -14
    2 1 -14
    -2 1 14
    -2 -1 -14
    2 -1 14
    -2 -1 -14
    -2 -1 14
    2 -1 -14
    -2 -1 14
    2 -1 -14
    2 1 14
    -2 1 -14
    3 1 -14
    3 -1 14
    -3 1 14
    -3 1 14
    3 1 -14
    -3 -1 -14
    3 -1 -14
    3 -1 -14
    3 1 14
    -3 -1 14
    -3 1 -14
    -3 -1 14
    -4 -1 -14
    4 1 -14
    -4 1 14
    4 1 -14
    4 -1 14
    -4 1 14
    -4 1 -14
    4 -1 -14
    4 1 14
    -4 -1 14
    4 -1 -14
    5 1 -14
    5 -1 14
    -5 1 14
    -5 -1 -14
    5 1 -14
    5 1 14
    5 -1 -14
    -5 -1 14
    -5 1 -14
    6 1 -14
    -6 -1 -14
    6 -1 14
    -6 1 14
    6 -1 -14
    -6 1 -14
    6 1 14
    -6 -1 14
    -7 -1 -14
    7 -1 14
    7 1 -14
    -7 1 14
    -7 -1 14
    7 1 14
    -7 1 -14
    7 -1 -14
    8 1 -14
    -8 1 14
    8 -1 14
    -8 -1 -14
    8 -1 -14
    -8 1 -14
    -8 -1 14
    8 1 14
    -9 -1 -14
    9 -1 14
    -9 1 14
    9 1 -14
    -9 1 -14
    9 -1 -14
    9 1 14
    -9 -1 14
    10 1 -14
    10 -1 14
    -10 1 -14
    0 -2 -14
    0 2 14
    0 -2 -14
    0 2 -14
    0 -2 14
    0 -2 14
    -1 2 14
    1 2 -14
    1 -2 14
    -1 -2 -14
    -1 -2 -14
    1 -2 14
    1 -2 -14
    -1 -2 14
    -1 2 -14
    1 -2 -14
    -1 -2 14
    1 2 14
    -2 -2 -14
    -2 -2 -14
    2 -2 14
    -2 2 14
    2 2 -14
    -2 -2 14
    2 2 14
    2 -2 -14
    -2 -2 14
    2 -2 -14
    -2 2 -14
    3 2 -14
    3 -2 14
    -3 -2 -14
    -3 2 14
    -3 -2 -14
    -3 2 14
    -3 2 -14
    3 -2 -14
    3 2 14
    -3 -2 14
    3 -2 -14
    -3 -2 14
    -4 -2 -14
    4 -2 14
    -4 2 14
    4 2 -14
    -4 2 14
    -4 -2 -14
    4 2 14
    4 -2 -14
    -4 -2 14
    -4 2 -14
    5 2 -14
    -5 2 14
    5 -2 14
    5 2 -14
    -5 -2 -14
    -5 2 -14
    5 2 14
    -5 -2 14
    5 -2 -14
    6 -2 14
    6 2 -14
    -6 2 14
    -6 -2 -14
    6 2 -14
    6 2 14
    -6 -2 14
    6 -2 -14
    -6 2 -14
    7 2 -14
    -7 -2 -14
    7 -2 14
    -7 2 14
    7 -2 -14
    -7 -2 14
    -7 2 -14
    7 2 14
    8 2 -14
    -8 -2 -14
    -8 2 14
    8 -2 14
    -8 -2 14
    -8 2 -14
    8 -2 -14
    8 2 14
    -9 -2 -14
    9 -2 14
    9 2 -14
    -9 2 14
    9 2 14
    -9 -2 14
    -9 2 -14
    9 -2 -14
    10 2 -14
    10 -2 14
    -10 2 -14
    0 -3 14
    0 -3 14
    0 3 14
    0 3 -14
    0 -3 -14
    0 -3 -14
    -1 -3 -14
    1 3 -14
    -1 3 14
    -1 -3 -14
    1 -3 14
    1 -3 14
    -1 -3 14
    -1 -3 14
    1 -3 -14
    1 3 14
    -1 3 -14
    1 -3 -14
    -2 3 14
    2 3 -14
    2 -3 14
    -2 -3 -14
    -2 -3 -14
    2 -3 14
    2 -3 -14
    2 3 14
    -2 3 -14
    -2 -3 14
    -2 -3 14
    2 -3 -14
    -3 -3 -14
    -3 3 14
    3 3 -14
    3 -3 14
    -3 -3 -14
    3 3 14
    3 -3 -14
    -3 -3 14
    -3 -3 14
    -3 3 -14
    -4 -3 -14
    4 3 -14
    -4 3 14
    -4 -3 -14
    -4 3 14
    4 -3 14
    4 -3 -14
    -4 -3 14
    4 3 14
    -4 3 -14
    -5 3 14
    5 -3 14
    -5 3 14
    -5 -3 -14
    -5 -3 -14
    5 3 -14
    -5 -3 14
    5 -3 -14
    5 3 14
    -5 3 -14
    6 -3 14
    -6 -3 -14
    6 3 -14
    -6 -3 -14
    -6 3 14
    6 -3 -14
    -6 3 -14
    -6 -3 14
    6 3 14
    -7 -3 -14
    -7 3 14
    7 3 -14
    7 3 -14
    7 -3 14
    -7 -3 14
    7 3 14
    7 -3 -14
    -7 3 -14
    -8 3 14
    -8 -3 -14
    8 -3 14
    8 3 -14
    -8 -3 14
    -8 3 -14
    8 3 14
    8 -3 -14
    -9 -3 -14
    -9 3 14
    9 -3 14
    9 3 -14
    9 -3 -14
    -9 -3 14
    -9 3 -14
    10 -3 14
    10 3 -14
    -10 3 -14
    0 -4 14
    0 4 -14
    0 4 14
    0 -4 -14
    0 -4 -14
    0 -4 14
    -1 -4 -14
    -1 -4 -14
    1 -4 14
    -1 4 14
    1 4 -14
    1 -4 14
    -1 4 -14
    -1 -4 14
    1 -4 -14
    1 -4 -14
    -1 -4 14
    1 4 14
    -2 -4 -14
    2 -4 14
    2 -4 14
    -2 4 14
    2 4 -14
    -2 -4 -14
    2 -4 -14
    -2 -4 14
    2 4 14
    -2 4 -14
    -2 -4 14
    -3 4 14
    3 4 -14
    -3 -4 -14
    -3 -4 -14
    3 -4 14
    -3 -4 14
    -3 4 -14
    3 4 14
    3 -4 -14
    -4 -4 -14
    -4 -4 -14
    -4 4 14
    4 4 -14
    -4 4 14
    4 -4 14
    -4 -4 14
    4 4 14
    -4 4 -14
    4 -4 -14
    5 -4 14
    -5 4 14
    -5 -4 -14
    -5 -4 -14
    -5 4 14
    5 4 -14
    5 -4 -14
    5 4 14
    -5 -4 14
    -5 4 -14
    -6 -4 -14
    -6 4 14
    6 -4 14
    -6 -4 -14
    6 4 -14
    -6 4 -14
    6 -4 -14
    -6 -4 14
    6 4 14
    -7 -4 -14
    7 -4 14
    -7 4 14
    7 4 -14
    -7 -4 -14
    -7 -4 14
    7 4 14
    7 -4 -14
    -7 4 -14
    -8 4 14
    -8 -4 -14
    8 -4 14
    -8 -4 -14
    -8 -4 14
    8 -4 -14
    -8 4 -14
    8 4 14
    9 -4 14
    -9 4 14
    -9 -4 14
    9 -4 -14
    -9 4 -14
    -10 4 -14
    0 -5 14
    0 5 -14
    0 5 14
    0 -5 -14
    0 -5 -14
    0 -5 14
    -1 5 14
    1 5 -14
    -1 -5 -14
    1 -5 14
    1 -5 14
    -1 -5 -14
    1 -5 -14
    -1 -5 14
    -1 5 -14
    1 -5 -14
    -1 -5 14
    1 5 14
    -2 -5 -14
    2 5 -14
    -2 -5 -14
    2 -5 14
    2 -5 14
    -2 5 14
    2 5 14
    -2 -5 14
    -2 -5 14
    -2 5 -14
    2 -5 -14
    -3 -5 -14
    3 -5 14
    -3 -5 -14
    3 -5 14
    -3 5 14
    3 5 -14
    3 -5 -14
    -3 -5 14
    3 5 14
    -3 5 -14
    4 -5 14
    -4 -5 -14
    4 5 -14
    -4 -5 -14
    -4 5 14
    4 -5 -14
    -4 -5 14
    -4 5 -14
    4 5 14
    -5 -5 -14
    5 -5 14
    -5 5 14
    -5 5 14
    5 5 -14
    -5 -5 -14
    5 5 14
    5 -5 -14
    -5 5 -14
    -5 -5 14
    6 -5 14
    -6 5 14
    -6 -5 -14
    6 5 -14
    -6 -5 -14
    6 -5 -14
    6 5 14
    -6 5 -14
    -6 -5 14
    -7 -5 -14
    -7 5 14
    -7 -5 -14
    7 5 -14
    7 -5 14
    7 5 14
    7 -5 -14
    -7 5 -14
    -7 -5 14
    8 -5 14
    8 5 -14
    -8 -5 -14
    -8 5 14
    -8 -5 -14
    8 -5 -14
    8 5 14
    -8 5 -14
    -8 -5 14
    9 -5 14
    -9 -5 -14
    -9 5 14
    -9 5 -14
    0 -6 -14
    0 6 14
    0 -6 14
    0 -6 14
    0 6 -14
    0 -6 -14
    -1 -6 -14
    -1 6 14
    1 -6 14
    1 6 -14
    1 -6 14
    -1 -6 -14
    1 -6 -14
    -1 -6 14
    1 6 14
    -1 6 -14
    -1 -6 14
    2 -6 14
    2 6 -14
    2 -6 14
    -2 -6 -14
    -2 6 14
    -2 -6 -14
    -2 6 -14
    2 -6 -14
    2 6 14
    -2 -6 14
    -3 -6 -14
    3 -6 14
    3 6 -14
    3 -6 14
    -3 -6 -14
    -3 6 14
    -3 6 -14
    3 6 14
    3 -6 -14
    -3 -6 14
    -4 -6 -14
    4 6 -14
    4 -6 14
    4 -6 14
    -4 6 14
    -4 -6 -14
    -4 6 -14
    4 6 14
    4 -6 -14
    -4 -6 14
    5 6 -14
    5 -6 14
    -5 6 14
    -5 -6 -14
    -5 -6 -14
    -5 -6 14
    -5 6 -14
    5 -6 -14
    5 6 14
    -6 -6 -14
    6 6 -14
    -6 6 14
    6 -6 14
    -6 -6 -14
    -6 6 14
    6 -6 -14
    -6 6 -14
    -6 -6 14
    6 6 14
    7 -6 14
    -7 -6 -14
    -7 -6 -14
    7 6 -14
    -7 6 14
    -7 -6 14
    7 6 14
    7 -6 -14
    -7 6 -14
    -8 6 14
    -8 -6 -14
    8 6 -14
    8 -6 14
    8 6 14
    -8 -6 14
    -8 6 -14
    8 -6 -14
    -9 6 14
    9 6 -14
    -9 -6 -14
    0 7 14
    0 -7 14
    0 -7 -14
    0 -7 14
    0 7 -14
    1 -7 14
    1 -7 14
    -1 -7 -14
    -1 -7 -14
    1 7 -14
    -1 7 14
    1 7 14
    -1 -7 14
    1 -7 -14
    -1 7 -14
    -1 -7 14
    2 -7 14
    -2 7 14
    -2 -7 -14
    -2 -7 -14
    2 -7 14
    2 7 -14
    2 -7 -14
    2 7 14
    -2 7 -14
    -2 -7 14
    -3 7 14
    3 -7 14
    -3 -7 -14
    3 7 -14
    -3 -7 -14
    3 -7 14
    -3 -7 14
    -3 7 -14
    3 7 14
    3 -7 -14
    4 -7 14
    4 -7 14
    4 7 -14
    -4 7 14
    -4 -7 -14
    -4 -7 -14
    -4 -7 14
    4 7 14
    4 -7 -14
    -4 7 -14
    5 -7 14
    -5 7 14
    5 -7 14
    -5 -7 -14
    -5 -7 -14
    5 7 -14
    -5 7 -14
    -5 -7 14
    5 7 14
    5 -7 -14
    6 7 -14
    6 -7 14
    -6 7 14
    -6 -7 -14
    -6 -7 -14
    -6 7 -14
    6 -7 -14
    6 7 14
    -6 -7 14
    7 7 -14
    7 -7 14
    -7 -7 -14
    7 7 14
    7 7 14
    -7 7 -14
    -7 -7 14
    7 -7 -14
    -8 -7 -14
    -8 7 14
    8 -7 14
    8 7 -14
    8 -7 -14
    8 7 14
    -8 7 -14
    -8 -7 14
    9 7 -14
    -9 7 14
    0 8 14
    0 -8 -14
    0 8 -14
    0 -8 14
    0 -8 14
    -1 8 14
    1 8 -14
    1 -8 14
    1 -8 14
    -1 -8 -14
    1 8 14
    -1 -8 14
    -1 8 -14
    -1 -8 14
    1 -8 -14
    -2 -8 -14
    2 -8 14
    2 8 -14
    -2 -8 -14
    2 -8 14
    -2 8 14
    -2 -8 14
    2 -8 -14
    2 8 14
    -2 8 -14
    -3 -8 -14
    3 8 -14
    3 -8 14
    -3 8 14
    -3 -8 -14
    3 -8 -14
    3 8 14
    -3 -8 14
    -3 8 -14
    -4 8 14
    -4 -8 -14
    4 -8 14
    4 8 -14
    -4 -8 -14
    -4 8 -14
    4 -8 -14
    -4 -8 14
    4 8 14
    -5 8 14
    5 -8 14
    5 8 -14
    -5 -8 -14
    -5 -8 14
    5 8 14
    5 -8 -14
    -5 8 -14
    -6 -8 -14
    6 8 -14
    -6 8 14
    6 -8 -14
    -6 -8 14
    6 8 14
    6 8 14
    -6 8 -14
    -7 -8 -14
    7 8 -14
    -7 -8 14
    -7 8 -14
    7 8 14
    7 -8 -14
    8 8 -14
    -8 -8 -14
    0 9 14
    0 -9 -14
    0 -9 14
    0 -9 14
    0 9 -14
    -1 -9 -14
    1 9 -14
    1 -9 14
    -1 9 14
    1 -9 14
    -1 -9 14
    -1 9 -14
    1 9 14
    1 -9 -14
    -2 -9 -14
    2 9 -14
    2 -9 14
    -2 9 14
    -2 -9 14
    -2 9 -14
    2 9 14
    2 -9 -14
    3 9 -14
    -3 -9 -14
    -3 9 14
    3 -9 14
    3 9 14
    -3 9 -14
    3 -9 -14
    -3 -9 14
    -3 9 -14
    -4 -9 -14
    4 -9 14
    -4 9 14
    4 9 -14
    4 -9 -14
    -4 9 -14
    -4 -9 14
    4 9 14
    -4 9 -14
    4 9 14
    5 9 -14
    -5 -9 -14
    5 -9 14
    -5 9 14
    5 -9 -14
    -5 9 -14
    5 9 14
    -5 -9 14
    5 9 14
    -5 9 -14
    6 9 -14
    6 -9 14
    -6 -9 -14
    -6 9 14
    6 -9 -14
    6 9 14
    6 9 14
    -6 9 -14
    -6 -9 14
    -6 9 -14
    -7 9 14
    -7 -9 -14
    7 9 -14
    -7 -9 14
    7 9 14
    7 -9 -14
    -7 9 -14
    0 10 14
    0 -10 -14
    0 -10 14
    0 -10 14
    0 10 -14
    -1 10 14
    1 10 -14
    1 -10 14
    -1 -10 -14
    1 -10 -14
    -1 10 -14
    -1 -10 14
    1 10 14
    -2 10 14
    2 10 -14
    2 -10 14
    -2 -10 -14
    2 -10 -14
    -2 -10 14
    -2 10 -14
    -2 10 -14
    2 10 14
    -3 -10 -14
    3 10 -14
    3 -10 14
    -3 10 14
    -3 10 -14
    3 10 14
    3 10 14
    -3 10 -14
    -3 -10 14
    3 -10 -14
    -4 10 14
    -4 -10 -14
    4 10 -14
    4 -10 14
    4 10 14
    4 10 14
    4 -10 -14
    -4 10 -14
    -4 10 -14
    -4 -10 14
    -5 -10 -14
    5 -10 14
    -5 10 14
    5 10 -14
    5 -10 -14
    5 10 14
    5 10 14
    -5 10 -14
    -5 -10 14
    -5 10 -14
    6 -10 14
    6 10 -14
    -6 -10 -14
    -6 10 14
    6 10 14
    6 10 14
    -6 10 -14
    -6 -10 14
    6 -10 -14
    -7 10 14
    0 -11 -14
    0 -11 14
    0 11 14
    0 11 -14
    1 11 -14
    -1 -11 -14
    -1 11 14
    1 -11 14
    1 -11 -14
    -1 -11 14
    1 11 14
    -1 11 -14
    -1 11 -14
    2 -11 14
    -2 11 14
    2 11 -14
    -2 -11 -14
    2 11 14
    -2 11 -14
    2 -11 -14
    -2 -11 14
    -2 11 -14
    3 -11 14
    -3 -11 -14
    -3 11 14
    3 11 -14
    -3 11 -14
    -3 -11 14
    3 11 14
    -3 11 -14
    3 -11 -14
    -4 11 14
    4 -11 14
    4 11 -14
    -4 -11 -14
    -4 11 -14
    -4 11 -14
    4 -11 -14
    4 11 14
    4 11 14
    -4 -11 14
    5 -11 14
    5 11 -14
    -5 11 14
    -5 -11 -14
    5 11 14
    -5 -11 14
    5 -11 -14
    -5 11 -14
    5 11 14
    6 -11 14
    -6 11 14
    6 11 14
    0 -12 -14
    0 -12 14
    0 12 -14
    0 12 14
    1 -12 14
    1 12 -14
    -1 12 14
    -1 -12 -14
    -1 12 -14
    -1 -12 14
    1 12 14
    1 -12 -14
    -1 12 -14
    -2 12 14
    -2 -12 -14
    2 -12 14
    2 12 -14
    -2 -12 14
    2 12 14
    2 -12 -14
    -2 12 -14
    -2 12 -14
    -3 -12 -14
    -3 12 14
    3 12 -14
    3 -12 14
    3 12 14
    3 -12 -14
    -3 12 -14
    -3 12 -14
    -3 -12 14
    -4 12 14
    -4 -12 -14
    4 12 -14
    4 -12 14
    -4 12 -14
    4 12 14
    -4 12 -14
    -4 -12 14
    4 -12 -14
    5 -12 14
    5 12 14
    0 13 14
    0 -13 -14
    0 13 -14
    0 -13 14
    -1 13 14
    1 -13 14
    1 13 -14
    -1 -13 -14
    -1 -13 14
    1 13 14
    1 -13 -14
    -1 13 -14
    2 13 -14
    2 -13 14
    2 13 14
    -2 13 -14
    2 -13 -14
    -2 13 -14
    3 13 14
    -3 13 -14
    -3 13 -14
    4 13 14
    0 14 -14
    -1 14 -14
    -2 14 -14
    -2 14 -14
    0 0 -15
    0 0 15
    -1 0 15
    1 0 -15
    1 0 15
    -1 0 -15
    2 0 15
    2 0 -15
    -2 0 -15
    -2 0 15
    2 0 -15
    -2 0 15
    3 0 -15
    -3 0 15
    -3 0 -15
    3 0 15
    -3 0 15
    3 0 -15
    -4 0 -15
    4 0 15
    4 0 -15
    -4 0 15
    4 0 -15
    5 0 -15
    5 0 15
    -5 0 15
    -5 0 -15
    6 0 15
    -6 0 -15
    -6 0 15
    6 0 -15
    -7 0 -15
    7 0 -15
    -7 0 15
    7 0 15
    -8 0 15
    8 0 15
    8 0 -15
    -8 0 -15
    -9 0 15
    -9 0 -15
    9 0 15
    9 0 -15
    0 -1 15
    0 1 -15
    0 1 15
    0 -1 -15
    0 -1 -15
    -1 1 15
    1 1 -15
    1 -1 15
    -1 -1 -15
    -1 -1 15
    1 -1 -15
    -1 -1 15
    1 -1 -15
    -1 1 -15
    1 1 15
    2 -1 15
    2 1 -15
    -2 -1 -15
    -2 1 15
    2 1 15
    -2 -1 15
    2 -1 -15
    2 -1 -15
    -2 -1 15
    -2 1 -15
    -3 1 15
    3 -1 15
    3 1 -15
    -3 -1 -15
    -3 1 15
    3 -1 -15
    -3 -1 15
    3 -1 -15
    -3 1 -15
    3 1 15
    -3 -1 15
    -4 1 15
    4 -1 15
    -4 -1 -15
    4 1 -15
    -4 1 15
    4 1 -15
    4 1 15
    4 -1 -15
    -4 1 -15
    -4 -1 15
    4 -1 -15
    -5 1 15
    5 1 -15
    5 -1 15
    -5 -1 -15
    5 1 -15
    -5 -1 15
    5 1 15
    5 -1 -15
    -5 1 -15
    6 -1 15
    6 1 -15
    -6 1 15
    -6 -1 -15
    -6 -1 15
    6 -1 -15
    -6 1 -15
    6 1 15
    -7 1 15
    7 1 -15
    -7 -1 -15
    7 -1 15
    7 -1 -15
    7 1 15
    -7 1 -15
    -7 -1 15
    -8 1 15
    8 1 -15
    8 -1 15
    -8 -1 -15
    8 1 15
    8 -1 -15
    -8 -1 15
    -8 1 -15
    9 1 -15
    -9 -1 -15
    -9 1 15
    9 -1 15
    9 -1 -15
    9 1 15
    -9 -1 15
    -9 1 -15
    0 2 -15
    0 -2 -15
    0 -2 15
    0 -2 15
    0 -2 -15
    0 2 15
    -1 2 15
    1 2 -15
    1 -2 15
    -1 -2 -15
    -1 -2 -15
    1 -2 -15
    1 2 15
    -1 -2 15
    -1 2 -15
    1 -2 -15
    -1 -2 15
    2 -2 15
    -2 -2 -15
    -2 2 15
    2 2 -15
    -2 -2 -15
    -2 -2 15
    2 2 15
    2 -2 -15
    2 -2 -15
    -2 -2 15
    -2 2 -15
    -3 -2 -15
    3 -2 15
    -3 2 15
    3 2 -15
    -3 -2 15
    -3 2 -15
    3 -2 -15
    -3 -2 15
    3 -2 -15
    3 2 15
    4 2 -15
    -4 2 15
    -4 -2 -15
    -4 2 15
    4 -2 15
    4 -2 -15
    -4 -2 15
    4 2 15
    -4 2 -15
    5 2 -15
    -5 -2 -15
    -5 2 15
    5 -2 15
    5 2 15
    5 -2 -15
    -5 -2 15
    -5 2 -15
    -6 2 15
    6 -2 15
    6 2 -15
    -6 -2 -15
    -6 2 -15
    6 2 15
    -6 -2 15
    6 -2 -15
    7 -2 15
    -7 2 15
    7 2 -15
    -7 -2 -15
    -7 -2 15
    7 2 15
    -7 2 -15
    7 -2 -15
    -8 -2 -15
    8 2 -15
    -8 2 15
    8 -2 15
    8 2 15
    -8 -2 15
    8 -2 -15
    -8 2 -15
    9 -2 15
    9 2 -15
    -9 2 15
    -9 -2 -15
    9 2 15
    -9 2 -15
    -9 -2 15
    9 -2 -15
    0 -3 -15
    0 3 -15
    0 -3 -15
    0 -3 15
    0 -3 15
    0 3 15
    -1 3 15
    1 -3 15
    1 3 -15
    -1 -3 -15
    -1 -3 -15
    1 -3 -15
    -1 -3 15
    -1 -3 15
    -1 3 -15
    1 -3 -15
    1 3 15
    2 -3 15
    -2 3 15
    -2 -3 -15
    2 3 -15
    -2 -3 -15
    2 3 15
    -2 -3 15
    2 -3 -15
    -2 3 -15
    2 -3 -15
    -2 -3 15
    3 3 -15
    -3 -3 -15
    3 -3 15
    -3 3 15
    -3 -3 -15
    3 -3 -15
    -3 3 -15
    -3 -3 15
    3 3 15
    4 3 -15
    4 -3 15
    -4 3 15
    -4 -3 -15
    -4 -3 -15
    4 3 15
    -4 3 -15
    -4 -3 15
    4 -3 -15
    5 3 -15
    -5 3 15
    5 -3 15
    -5 -3 -15
    -5 3 15
    5 -3 -15
    5 3 15
    -5 3 -15
    -5 -3 15
    6 3 -15
    -6 -3 -15
    -6 3 15
    6 -3 15
    -6 3 -15
    -6 -3 15
    6 -3 -15
    6 3 15
    -7 3 15
    -7 -3 -15
    7 -3 15
    -7 3 -15
    7 3 15
    7 -3 -15
    -7 -3 15
    8 -3 15
    -8 -3 -15
    -8 3 15
    8 3 15
    -8 3 -15
    8 -3 -15
    -8 -3 15
    -9 3 15
    9 -3 15
    -9 3 -15
    9 -3 -15
    0 4 15
    0 -4 -15
    0 -4 15
    0 4 -15
    0 -4 -15
    0 -4 15
    1 4 -15
    -1 -4 -15
    -1 4 15
    1 -4 15
    1 -4 15
    -1 -4 -15
    -1 -4 15
    1 -4 -15
    1 -4 -15
    -1 4 -15
    -1 -4 15
    1 4 15
    -2 4 15
    -2 -4 -15
    2 -4 15
    2 4 -15
    -2 -4 -15
    -2 4 -15
    -2 -4 15
    2 4 15
    -2 -4 15
    2 -4 -15
    3 4 -15
    -3 4 15
    3 -4 15
    -3 -4 -15
    -3 -4 -15
    -3 4 -15
    3 4 15
    3 -4 -15
    -3 -4 15
    -4 4 15
    -4 -4 -15
    -4 -4 -15
    4 4 -15
    4 -4 15
    -4 -4 15
    4 -4 -15
    -4 4 -15
    4 4 15
    5 4 -15
    5 -4 15
    -5 4 15
    -5 -4 -15
    -5 -4 -15
    -5 4 -15
    -5 -4 15
    5 4 15
    5 -4 -15
    -6 4 15
    6 4 -15
    6 -4 15
    -6 -4 -15
    -6 -4 -15
    6 4 15
    -6 -4 15
    -6 4 -15
    6 -4 -15
    -7 4 15
    -7 -4 -15
    7 -4 15
    7 4 -15
    -7 4 -15
    7 4 15
    -7 -4 15
    7 -4 -15
    -8 -4 -15
    -8 4 15
    8 -4 15
    8 4 15
    8 -4 -15
    -8 4 -15
    -8 -4 15
    -9 4 15
    -9 4 -15
    0 -5 -15
    0 5 15
    0 -5 -15
    0 -5 15
    0 -5 15
    0 5 -15
    1 -5 15
    -1 -5 -15
    1 5 -15
    -1 -5 -15
    1 -5 15
    -1 5 15
    1 5 15
    -1 5 -15
    1 -5 -15
    -1 -5 15
    -1 -5 15
    -2 5 15
    2 -5 15
    2 5 -15
    -2 -5 -15
    2 -5 15
    -2 -5 -15
    -2 -5 15
    2 -5 -15
    -2 5 -15
    2 5 15
    -2 -5 15
    3 -5 15
    -3 -5 -15
    -3 5 15
    -3 -5 -15
    3 5 -15
    -3 5 -15
    -3 -5 15
    3 5 15
    3 -5 -15
    -4 5 15
    4 -5 15
    4 5 -15
    -4 -5 -15
    -4 -5 -15
    4 -5 -15
    -4 5 -15
    4 5 15
    -4 -5 15
    -5 -5 -15
    -5 5 15
    5 5 -15
    -5 -5 -15
    5 -5 15
    5 -5 -15
    -5 5 -15
    -5 -5 15
    5 5 15
    -6 -5 -15
    -6 -5 -15
    6 -5 15
    6 5 -15
    -6 -5 15
    -6 5 -15
    6 5 15
    6 -5 -15
    -7 -5 -15
    -7 -5 -15
    7 -5 15
    -7 5 15
    7 5 -15
    -7 5 -15
    7 -5 -15
    -7 -5 15
    7 5 15
    -8 -5 -15
    -8 5 15
    8 5 -15
    8 -5 15
    -8 -5 15
    -8 5 -15
    8 -5 -15
    8 5 15
    -9 5 15
    -9 5 -15
    0 -6 15
    0 6 -15
    0 6 15
    0 -6 -15
    0 -6 15
    1 6 -15
    -1 -6 -15
    -1 -6 -15
    1 -6 15
    1 -6 15
    -1 6 15
    1 6 15
    -1 -6 15
    1 -6 -15
    -1 -6 15
    -1 6 -15
    -2 -6 -15
    2 -6 15
    -2 -6 -15
    2 6 -15
    2 -6 15
    -2 6 15
    2 -6 -15
    -2 -6 15
    -2 6 -15
    2 6 15
    -3 -6 -15
    -3 6 15
    3 6 -15
    3 -6 15
    -3 -6 -15
    3 -6 15
    -3 6 -15
    -3 -6 15
    3 6 15
    3 -6 -15
    4 -6 15
    4 6 -15
    -4 6 15
    -4 -6 -15
    -4 -6 -15
    4 6 15
    -4 -6 15
    -4 6 -15
    4 -6 -15
    -5 6 15
    -5 -6 -15
    5 6 -15
    -5 -6 -15
    5 -6 15
    -5 -6 15
    5 6 15
    5 -6 -15
    -5 6 -15
    -6 -6 -15
    -6 -6 -15
    6 -6 15
    6 6 -15
    6 6 15
    6 -6 -15
    -6 6 -15
    -6 -6 15
    7 6 -15
    7 -6 15
    -7 -6 -15
    -7 -6 -15
    7 6 15
    7 -6 -15
    -7 6 -15
    -7 -6 15
    8 6 -15
    -8 -6 -15
    -8 6 15
    8 -6 15
    -8 -6 15
    8 -6 -15
    -8 6 -15
    0 7 -15
    0 7 15
    0 -7 -15
    0 -7 15
    0 -7 15
    1 -7 15
    -1 -7 -15
    1 7 -15
    -1 7 15
    -1 -7 -15
    1 -7 15
    -1 7 -15
    -1 -7 15
    1 -7 -15
    1 7 15
    -1 -7 15
    -2 -7 -15
    2 -7 15
    -2 7 15
    2 -7 15
    -2 -7 -15
    2 7 -15
    -2 -7 15
    -2 7 -15
    2 7 15
    2 -7 -15
    3 -7 15
    3 -7 15
    -3 7 15
    -3 -7 -15
    3 7 -15
    -3 -7 -15
    -3 7 -15
    3 7 15
    3 -7 -15
    -3 -7 15
    -4 -7 -15
    4 -7 15
    -4 7 15
    4 7 -15
    -4 -7 -15
    4 -7 -15
    -4 -7 15
    -4 7 -15
    4 7 15
    -5 -7 -15
    5 -7 15
    5 7 -15
    -5 7 15
    -5 -7 -15
    -5 -7 15
    -5 7 -15
    5 7 15
    5 -7 -15
    -6 7 15
    -6 -7 -15
    -6 -7 -15
    6 7 -15
    6 -7 15
    6 7 15
    6 -7 -15
    -6 -7 15
    -6 7 -15
    7 -7 15
    -7 -7 -15
    7 7 -15
    -7 -7 15
    -7 7 -15
    7 7 15
    7 -7 -15
    8 7 -15
    -8 -7 -15
    -8 7 -15
    0 -8 15
    0 8 15
    0 -8 -15
    0 -8 15
    0 8 -15
    1 -8 15
    -1 8 15
    1 -8 15
    1 8 -15
    -1 -8 -15
    -1 8 -15
    1 -8 -15
    -1 -8 15
    1 8 15
    2 8 -15
    2 -8 15
    -2 8 15
    -2 -8 -15
    -2 -8 -15
    2 -8 15
    -2 -8 15
    2 8 15
    2 -8 -15
    -2 8 -15
    3 -8 15
    -3 -8 -15
    3 -8 15
    -3 8 15
    -3 -8 -15
    3 8 -15
    -3 8 -15
    3 -8 -15
    -3 -8 15
    3 8 15
    -4 8 15
    4 -8 15
    -4 -8 -15
    -4 -8 -15
    4 8 -15
    4 -8 15
    4 8 15
    4 -8 -15
    -4 -8 15
    -4 8 -15
    -5 -8 -15
    -5 8 15
    -5 -8 -15
    5 8 -15
    5 -8 15
    -5 -8 15
    5 8 15
    5 -8 -15
    -5 8 -15
    6 -8 15
    -6 8 15
    6 8 -15
    -6 -8 -15
    6 -8 -15
    6 8 15
    -6 -8 15
    -6 8 -15
    7 8 -15
    7 -8 15
    -7 -8 -15
    7 -8 -15
    7 8 15
    -7 8 -15
    -7 -8 15
    7 8 15
    0 -9 -15
    0 -9 15
    0 9 15
    0 9 -15
    0 -9 15
    1 9 -15
    -1 -9 -15
    -1 9 15
    1 -9 15
    1 -9 15
    1 -9 -15
    -1 -9 15
    1 9 15
    -1 9 -15
    2 -9 15
    -2 9 15
    -2 -9 -15
    2 -9 15
    2 9 -15
    -2 9 -15
    -2 -9 15
    2 -9 -15
    2 9 15
    -3 9 15
    3 -9 15
    3 9 -15
    3 -9 15
    -3 -9 -15
    -3 -9 -15
    -3 -9 15
    3 -9 -15
    3 9 15
    -3 9 -15
    -4 9 15
    4 -9 15
    -4 -9 -15
    4 9 -15
    4 9 15
    -4 -9 15
    4 -9 -15
    -4 9 -15
    -5 9 15
    5 -9 15
    5 9 -15
    -5 -9 -15
    -5 -9 15
    -5 9 -15
    5 9 15
    5 -9 -15
    5 9 15
    6 9 -15
    -6 9 15
    -6 -9 -15
    6 9 15
    6 9 15
    6 -9 -15
    -6 9 -15
    -6 -9 15
    0 10 15
    0 10 -15
    0 -10 15
    0 -10 -15
    0 -10 15
    1 -10 15
    -1 -10 -15
    1 10 -15
    1 -10 15
    -1 10 15
    -1 10 -15
    1 10 15
    -1 -10 15
    1 -10 -15
    -2 10 15
    -2 -10 -15
    2 -10 15
    2 10 -15
    2 -10 -15
    -2 10 -15
    2 10 15
    -2 -10 15
    3 -10 15
    -3 10 15
    -3 -10 -15
    3 10 -15
    3 10 15
    3 -10 -15
    -3 10 -15
    -3 -10 15
    -4 -10 -15
    4 10 -15
    -4 10 15
    4 -10 15
    -4 10 -15
    4 10 15
    -4 -10 15
    4 -10 -15
    4 10 15
    -5 -10 -15
    -5 10 15
    5 -10 15
    5 10 -15
    -5 10 -15
    5 -10 -15
    -5 -10 15
    5 10 15
    5 10 15
    -6 10 15
    6 10 15
    6 10 15
    0 -11 -15
    0 11 15
    0 -11 15
    0 11 -15
    -1 11 15
    1 -11 15
    1 11 -15
    -1 -11 -15
    1 -11 -15
    -1 -11 15
    -1 11 -15
    1 11 15
    -2 11 15
    -2 -11 -15
    2 -11 15
    2 11 -15
    2 11 15
    2 -11 -15
    -2 -11 15
    -2 11 -15
    3 11 -15
    -3 -11 -15
    3 -11 15
    -3 11 15
    3 11 15
    -3 11 -15
    -3 11 -15
    -3 -11 15
    3 -11 -15
    -4 -11 -15
    4 11 -15
    4 -11 15
    -4 11 15
    -4 11 -15
    4 -11 -15
    -4 11 -15
    -4 -11 15
    4 11 15
    -5 11 15
    5 -11 15
    5 11 15
    5 11 15
    0 12 -15
    0 12 15
    0 -12 -15
    0 -12 15
    -1 -12 -15
    1 -12 15
    1 12 -15
    -1 12 15
    1 12 15
    -1 -12 15
    1 -12 -15
    -1 12 -15
    2 -12 15
    -2 12 15
    -2 -12 -15
    2 12 -15
    2 -12 -15
    -2 12 -15
    -2 12 -15
    2 12 15
    -2 -12 15
    3 -12 15
    -3 12 -15
    -3 12 -15
    3 12 15
    4 -12 15
    4 12 15
    -4 12 -15
    0 13 -15
    -1 13 -15
    -2 13 -15
    -2 13 -15
    -3 13 -15
    0 0 16
    0 0 -16
    1 0 -16
    1 0 16
    -1 0 -16
    -1 0 16
    -2 0 16
    2 0 16
    -2 0 -16
    2 0 -16
    -3 0 16
    3 0 -16
    -3 0 -16
    3 0 16
    -3 0 16
    4 0 16
    -4 0 16
    4 0 -16
    -4 0 -16
    4 0 -16
    5 0 16
    5 0 -16
    -5 0 -16
    -5 0 16
    6 0 -16
    -6 0 16
    -6 0 -16
    6 0 16
    -7 0 -16
    7 0 16
    7 0 -16
    -7 0 16
    8 0 -16
    -8 0 16
    -8 0 -16
    8 0 16
    9 0 16
    9 0 -16
    0 1 16
    0 -1 16
    0 -1 -16
    0 1 -16
    1 1 -16
    -1 -1 -16
    1 -1 16
    -1 1 16
    -1 1 -16
    1 -1 -16
    -1 -1 16
    1 1 16
    2 -1 16
    -2 1 16
    -2 -1 -16
    2 1 -16
    2 -1 -16
    -2 1 -16
    2 1 16
    2 -1 -16
    -2 -1 16
    -2 -1 16
    -3 -1 -16
    -3 1 16
    3 1 -16
    3 -1 16
    -3 1 -16
    3 -1 -16
    3 1 16
    3 -1 -16
    -3 -1 16
    -3 -1 16
    4 1 -16
    4 -1 16
    -4 -1 -16
    -4 1 16
    -4 1 16
    4 1 16
    -4 1 -16
    -4 -1 16
    4 -1 -16
    5 -1 16
    5 1 -16
    -5 1 16
    -5 -1 -16
    5 1 16
    5 -1 -16
    -5 -1 16
    -5 1 -16
    -6 -1 -16
    6 -1 16
    -6 1 16
    6 1 16
    -6 -1 16
    6 -1 -16
    -6 1 -16
    -7 -1 -16
    7 -1 16
    -7 1 16
    7 -1 -16
    -7 1 -16
    -7 -1 16
    7 1 16
    -8 -1 -16
    -8 1 16
    8 -1 16
    8 1 -16
    8 1 16
    -8 1 -16
    -8 -1 16
    8 -1 -16
    9 -1 16
    9 1 -16
    9 -1 -16
    9 1 16
    0 -2 -16
    0 2 -16
    0 -2 16
    0 2 16
    0 -2 -16
    1 -2 16
    1 2 -16
    -1 -2 -16
    -1 2 16
    -1 -2 16
    1 -2 -16
    1 2 16
    -1 2 -16
    1 -2 -16
    -1 -2 16
    2 -2 16
    -2 2 16
    2 2 -16
    -2 -2 -16
    -2 -2 16
    -2 -2 16
    2 -2 -16
    2 -2 -16
    -2 2 -16
    2 2 16
    3 -2 16
    -3 2 16
    -3 -2 -16
    3 2 -16
    3 -2 -16
    3 2 16
    -3 -2 16
    -3 2 -16
    4 2 -16
    4 -2 16
    -4 2 16
    -4 -2 -16
    4 2 16
    -4 2 -16
    -4 -2 16
    4 -2 -16
    -5 -2 -16
    -5 2 16
    5 -2 16
    5 2 -16
    -5 -2 16
    -5 2 -16
    5 2 16
    5 -2 -16
    6 -2 16
    -6 2 16
    -6 -2 -16
    6 2 16
    -6 2 -16
    6 -2 -16
    -6 -2 16
    -7 -2 -16
    -7 2 16
    7 -2 16
    -7 2 -16
    7 -2 -16
    7 2 16
    -7 -2 16
    8 -2 16
    -8 -2 -16
    -8 2 16
    8 -2 -16
    8 2 16
    -8 -2 16
    -8 2 -16
    9 2 16
    0 -3 -16
    0 -3 -16
    0 3 -16
    0 -3 16
    0 3 16
    -1 -3 -16
    1 -3 16
    -1 -3 -16
    -1 3 16
    1 3 -16
    -1 3 -16
    1 -3 -16
    -1 -3 16
    1 3 16
    -1 -3 16
    1 -3 -16
    2 -3 16
    -2 3 16
    2 3 -16
    -2 -3 -16
    -2 -3 -16
    -2 3 -16
    -2 -3 16
    2 3 16
    2 -3 -16
    -2 -3 16
    2 -3 -16
    -3 3 16
    3 3 -16
    3 -3 16
    -3 -3 -16
    3 -3 -16
    -3 -3 16
    3 3 16
    -3 3 -16
    4 3 -16
    4 -3 16
    -4 3 16
    -4 -3 -16
    4 -3 -16
    -4 -3 16
    4 3 16
    -4 3 -16
    5 -3 16
    5 3 -16
    -5 -3 -16
    5 -3 -16
    5 3 16
    -5 3 -16
    -5 -3 16
    -6 3 16
    6 3 -16
    -6 -3 -16
    6 -3 16
    -6 -3 16
    6 -3 -16
    6 3 16
    -6 3 -16
    -7 3 16
    -7 -3 -16
    7 -3 16
    7 3 16
    7 -3 -16
    -7 -3 16
    -7 3 -16
    -8 3 16
    -8 -3 -16
    8 -3 16
    8 3 16
    -8 -3 16
    -8 3 -16
    8 -3 -16
    0 -4 16
    0 -4 16
    0 -4 -16
    0 4 -16
    0 4 16
    0 -4 -16
    -1 4 16
    1 -4 16
    -1 -4 -16
    -1 -4 -16
    1 4 -16
    -1 4 -16
    1 4 16
    1 -4 -16
    -1 -4 16
    1 -4 -16
    -1 -4 16
    -2 4 16
    2 -4 16
    -2 -4 -16
    -2 -4 -16
    2 4 -16
    -2 4 -16
    -2 -4 16
    2 4 16
    2 -4 -16
    -2 -4 16
    -3 4 16
    3 4 -16
    3 -4 16
    -3 -4 -16
    -3 -4 -16
    3 4 16
    -3 4 -16
    3 -4 -16
    -3 -4 16
    4 4 -16
    4 -4 16
    -4 -4 -16
    -4 4 16
    -4 -4 -16
    -4 -4 16
    4 -4 -16
    4 4 16
    -4 4 -16
    5 4 -16
    -5 -4 -16
    5 -4 16
    -5 4 16
    -5 -4 16
    -5 4 -16
    5 4 16
    5 -4 -16
    6 4 -16
    -6 -4 -16
    6 -4 16
    -6 4 -16
    6 -4 -16
    -6 -4 16
    6 4 16
    7 -4 16
    -7 -4 -16
    7 4 -16
    -7 4 16
    7 4 16
    -7 4 -16
    -7 -4 16
    7 -4 -16
    8 -4 16
    -8 4 16
    -8 4 -16
    8 -4 -16
    8 4 16
    -8 -4 16
    0 -5 -16
    0 -5 -16
    0 -5 16
    0 5 16
    0 -5 16
    0 5 -16
    1 -5 16
    1 5 -16
    1 -5 16
    -1 5 16
    -1 -5 -16
    -1 -5 -16
    -1 -5 16
    -1 -5 16
    -1 5 -16
    1 -5 -16
    1 5 16
    -2 5 16
    2 -5 16
    -2 -5 -16
    -2 -5 -16
    2 5 -16
    2 -5 -16
    2 5 16
    -2 -5 16
    -2 5 -16
    -3 -5 -16
    -3 5 16
    -3 -5 -16
    3 -5 16
    3 5 -16
    -3 5 -16
    3 5 16
    3 -5 -16
    -3 -5 16
    -4 -5 -16
    -4 5 16
    -4 -5 -16
    4 5 -16
    4 -5 16
    4 5 16
    4 -5 -16
    -4 -5 16
    -4 5 -16
    5 5 -16
    -5 -5 -16
    -5 -5 -16
    -5 5 16
    5 -5 16
    5 5 16
    5 -5 -16
    -5 -5 16
    -5 5 -16
    6 -5 16
    -6 -5 -16
    -6 -5 -16
    6 5 -16
    -6 5 -16
    6 -5 -16
    6 5 16
    -6 -5 16
    -7 -5 -16
    7 5 -16
    7 -5 16
    7 5 16
    -7 5 -16
    -7 -5 16
    7 -5 -16
    -8 5 16
    8 5 16
    -8 5 -16
    0 -6 16
    0 6 -16
    0 6 16
    0 -6 16
    0 -6 -16
    -1 -6 -16
    -1 -6 -16
    1 -6 16
    1 -6 16
    -1 6 16
    1 6 -16
    -1 -6 16
    1 6 16
    1 -6 -16
    -1 -6 16
    -1 6 -16
    2 -6 16
    2 -6 16
    -2 -6 -16
    -2 -6 -16
    -2 6 16
    2 6 -16
    -2 -6 16
    2 6 16
    2 -6 -16
    -2 6 -16
    -3 6 16
    -3 -6 -16
    3 -6 16
    3 6 -16
    -3 -6 -16
    3 6 16
    -3 -6 16
    3 -6 -16
    -3 6 -16
    4 6 -16
    -4 -6 -16
    -4 6 16
    -4 -6 -16
    4 -6 16
    -4 -6 16
    4 6 16
    4 -6 -16
    -4 6 -16
    -5 6 16
    -5 -6 -16
    5 6 -16
    -5 -6 -16
    5 -6 16
    5 6 16
    -5 -6 16
    5 -6 -16
    -5 6 -16
    -6 -6 -16
    -6 -6 -16
    6 6 -16
    6 -6 16
    6 6 16
    -6 -6 16
    -6 6 -16
    6 -6 -16
    7 6 -16
    -7 -6 -16
    7 -6 16
    -7 -6 -16
    -7 6 -16
    7 -6 -16
    -7 -6 16
    7 6 16
    8 6 -16
    -8 6 -16
    0 7 -16
    0 -7 16
    0 -7 16
    0 7 16
    0 -7 -16
    1 -7 16
    1 -7 16
    -1 -7 -16
    1 7 -16
    -1 7 16
    -1 7 -16
    -1 -7 16
    1 -7 -16
    1 7 16
    -1 -7 16
    2 7 -16
    -2 7 16
    2 -7 16
    -2 -7 -16
    2 -7 16
    -2 -7 -16
    2 7 16
    -2 7 -16
    -2 -7 16
    2 -7 -16
    3 7 -16
    -3 7 16
    3 -7 16
    -3 -7 -16
    -3 -7 -16
    -3 -7 16
    3 7 16
    3 -7 -16
    -3 7 -16
    -4 -7 -16
    -4 7 16
    -4 -7 -16
    4 7 -16
    4 -7 16
    4 7 16
    -4 -7 16
    -4 7 -16
    4 -7 -16
    -5 -7 -16
    -5 -7 -16
    5 7 -16
    -5 7 16
    5 -7 16
    5 7 16
    -5 -7 16
    -5 7 -16
    5 -7 -16
    -6 -7 -16
    6 -7 16
    -6 -7 -16
    -6 7 16
    6 7 -16
    6 -7 -16
    -6 7 -16
    6 7 16
    -6 -7 16
    -7 -7 -16
    7 7 -16
    7 7 16
    -7 7 -16
    0 8 16
    0 -8 -16
    0 8 -16
    0 -8 16
    0 -8 16
    -1 8 16
    1 8 -16
    -1 -8 -16
    1 -8 16
    1 -8 16
    1 -8 -16
    1 8 16
    -1 8 -16
    -1 -8 16
    -2 -8 -16
    2 8 -16
    -2 8 16
    2 -8 16
    2 -8 16
    2 -8 -16
    -2 -8 16
    2 8 16
    -2 8 -16
    3 -8 16
    3 8 -16
    -3 -8 -16
    -3 8 16
    3 -8 16
    -3 -8 -16
    -3 -8 16
    3 -8 -16
    -3 8 -16
    3 8 16
    -4 8 16
    4 -8 16
    4 8 -16
    -4 -8 -16
    -4 -8 -16
    -4 8 -16
    4 8 16
    -4 -8 16
    4 -8 -16
    5 -8 16
    5 8 -16
    -5 8 16
    -5 -8 -16
    -5 -8 -16
    5 -8 -16
    5 8 16
    -5 -8 16
    -5 8 -16
    -6 -8 -16
    6 -8 16
    -6 8 16
    6 8 -16
    6 -8 -16
    -6 8 -16
    6 8 16
    -6 -8 16
    -7 -8 -16
    7 8 16
    -7 8 -16
    0 -9 16
    0 9 -16
    0 -9 -16
    0 9 16
    0 -9 16
    1 9 -16
    1 -9 16
    -1 9 16
    -1 -9 -16
    1 -9 16
    -1 -9 16
    -1 9 -16
    1 9 16
    1 -9 -16
    -2 -9 -16
    -2 9 16
    2 -9 16
    2 9 -16
    2 -9 16
    2 9 16
    -2 9 -16
    2 -9 -16
    -2 -9 16
    3 -9 16
    3 9 -16
    3 -9 16
    -3 -9 -16
    -3 9 16
    -3 -9 16
    3 9 16
    -3 9 -16
    3 -9 -16
    4 -9 16
    -4 -9 -16
    4 -9 16
    4 9 -16
    -4 9 16
    4 9 16
    4 -9 -16
    -4 9 -16
    -4 -9 16
    -5 9 16
    5 -9 16
    -5 -9 -16
    5 9 -16
    -5 -9 16
    5 9 16
    5 9 16
    5 -9 -16
    -5 9 -16
    -6 -9 -16
    -6 9 16
    -6 9 -16
    6 9 16
    6 9 16
    0 -10 16
    0 10 16
    0 10 -16
    0 -10 -16
    1 -10 16
    -1 -10 -16
    1 10 -16
    -1 10 16
    1 -10 16
    -1 10 -16
    -1 -10 16
    1 10 16
    1 -10 -16
    2 -10 16
    2 10 -16
    2 -10 16
    -2 -10 -16
    -2 10 16
    2 -10 -16
    2 10 16
    -2 10 -16
    -2 -10 16
    3 10 -16
    -3 10 16
    3 -10 16
    3 -10 16
    -3 -10 -16
    -3 10 -16
    -3 -10 16
    3 10 16
    3 -10 -16
    -4 -10 -16
    4 -10 16
    -4 10 16
    4 -10 16
    4 10 -16
    4 -10 -16
    -4 -10 16
    -4 10 -16
    4 10 16
    4 10 16
    -5 10 16
    -5 10 -16
    5 10 16
    5 10 16
    -6 10 -16
    0 11 16
    0 11 -16
    0 -11 -16
    0 -11 16
    1 11 -16
    1 -11 16
    -1 -11 -16
    1 -11 16
    -1 11 16
    -1 11 -16
    -1 -11 16
    1 -11 -16
    1 11 16
    2 -11 16
    -2 11 16
    2 -11 16
    2 11 -16
    -2 -11 -16
    2 -11 -16
    -2 -11 16
    -2 11 -16
    2 11 16
    -3 11 16
    3 -11 16
    -3 -11 -16
    3 -11 16
    -3 -11 16
    -3 11 -16
    3 11 16
    4 -11 16
    -4 11 -16
    4 11 16
    5 -11 16
    5 11 16
    -5 11 -16
    0 -12 16
    0 12 -16
    1 -12 16
    -1 12 -16
    2 -12 16
    2 -12 16
    -2 12 -16
    -3 12 -16
    0 0 17
    0 0 -17
    1 0 17
    -1 0 17
    1 0 -17
    -1 0 -17
    -2 0 -17
    2 0 17
    2 0 -17
    -2 0 17
    3 0 17
    3 0 -17
    -3 0 -17
    -3 0 17
    -4 0 -17
    -4 0 17
    4 0 17
    4 0 -17
    5 0 17
    -5 0 17
    -5 0 -17
    -6 0 -17
    -6 0 17
    6 0 17
    -7 0 -17
    7 0 17
    -7 0 17
    8 0 -17
    -8 0 17
    8 0 17
    0 1 17
    0 -1 -17
    0 -1 17
    0 1 -17
    1 1 -17
    1 -1 17
    -1 1 17
    -1 -1 -17
    -1 -1 17
    1 -1 -17
    -1 1 -17
    1 1 17
    -2 -1 -17
    2 -1 17
    2 1 -17
    -2 1 17
    -2 1 -17
    2 1 17
    -2 -1 17
    2 -1 -17
    -3 1 17
    -3 -1 -17
    3 -1 17
    3 1 -17
    -3 -1 17
    -3 -1 17
    -3 1 -17
    3 1 17
    3 -1 -17
    4 -1 17
    4 1 -17
    -4 -1 -17
    4 1 17
    -4 1 -17
    -4 -1 17
    -5 1 17
    5 -1 17
    -5 -1 -17
    5 1 17
    -5 1 -17
    5 -1 -17
    -5 -1 17
    -6 -1 -17
    -6 1 17
    6 -1 17
    6 -1 -17
    -6 1 -17
    -6 -1 17
    6 1 17
    7 -1 17
    -7 1 17
    -7 -1 -17
    7 -1 -17
    7 1 17
    -7 1 -17
    -7 -1 17
    -8 1 17
    8 -1 17
    -8 -1 17
    8 -1 -17
    8 1 17
    0 2 17
    0 -2 -17
    0 -2 17
    0 2 -17
    -1 2 17
    1 2 -17
    -1 -2 -17
    1 -2 17
    -1 2 -17
    -1 -2 17
    1 -2 -17
    1 2 17
    2 -2 17
    -2 -2 -17
    -2 2 17
    2 2 -17
    2 -2 -17
    2 -2 -17
    -2 -2 17
    -2 2 -17
    2 2 17
    3 2 -17
    -3 2 17
    -3 -2 -17
    3 -2 17
    3 2 17
    -3 2 -17
    -3 -2 17
    3 -2 -17
    -4 -2 -17
    4 -2 17
    4 2 -17
    -4 2 17
    -4 2 -17
    4 2 17
    -4 -2 17
    4 -2 -17
    5 -2 17
    -5 -2 -17
    5 2 -17
    5 -2 -17
    -5 2 -17
    -5 -2 17
    5 2 17
    -6 -2 -17
    6 -2 17
    -6 2 17
    -6 2 -17
    -6 -2 17
    6 -2 -17
    6 2 17
    -7 2 17
    7 -2 17
    -7 -2 -17
    -7 2 -17
    7 -2 -17
    -7 -2 17
    7 2 17
    -8 2 17
    8 2 17
    8 -2 -17
    -8 -2 17
    0 3 17
    0 3 -17
    0 -3 -17
    0 -3 17
    0 -3 -17
    -1 -3 -17
    1 -3 17
    1 3 -17
    -1 3 17
    -1 -3 17
    1 -3 -17
    -1 3 -17
    1 -3 -17
    1 3 17
    2 3 -17
    -2 -3 -17
    -2 3 17
    2 -3 17
    -2 3 -17
    2 3 17
    -2 -3 17
    2 -3 -17
    -2 -3 17
    -3 -3 -17
    -3 3 17
    3 3 -17
    3 -3 17
    3 -3 -17
    -3 -3 17
    -3 3 -17
    3 3 17
    4 -3 17
    4 3 -17
    -4 -3 -17
    -4 3 17
    -4 3 -17
    -4 -3 17
    4 -3 -17
    4 3 17
    5 3 -17
    -5 -3 -17
    5 -3 17
    -5 -3 17
    5 3 17
    -5 3 -17
    5 -3 -17
    6 -3 17
    6 3 -17
    -6 -3 -17
    6 3 17
    -6 3 -17
    6 -3 -17
    -6 -3 17
    -7 -3 -17
    -7 3 17
    7 -3 17
    -7 -3 17
    -7 3 -17
    7 -3 -17
    7 3 17
    -8 3 17
    8 3 17
    8 -3 -17
    0 4 -17
    0 -4 -17
    0 4 17
    0 -4 17
    0 -4 -17
    -1 -4 -17
    -1 4 17
    -1 -4 -17
    1 -4 17
    1 4 -17
    -1 4 -17
    1 -4 -17
    -1 -4 17
    -1 -4 17
    1 4 17
    -2 4 17
    2 -4 17
    -2 -4 -17
    2 4 -17
    -2 -4 -17
    2 4 17
    2 -4 -17
    -2 4 -17
    -2 -4 17
    -3 -4 -17
    3 -4 17
    3 4 -17
    -3 4 17
    -3 -4 17
    3 -4 -17
    -3 4 -17
    3 4 17
    4 4 -17
    4 -4 17
    -4 -4 -17
    -4 4 17
    4 -4 -17
    -4 -4 17
    -4 4 -17
    4 4 17
    -5 -4 -17
    5 4 -17
    5 -4 17
    -5 -4 17
    5 -4 -17
    5 4 17
    -5 4 -17
    -6 -4 -17
    6 -4 17
    6 4 -17
    -6 4 -17
    6 -4 -17
    6 4 17
    -6 -4 17
    -7 -4 -17
    7 -4 17
    -7 -4 17
    7 -4 -17
    7 4 17
    -7 4 -17
    8 4 17
    0 -5 -17
    0 -5 17
    0 -5 -17
    0 -5 17
    0 5 17
    0 5 -17
    -1 5 17
    1 5 -17
    -1 -5 -17
    1 -5 17
    -1 -5 -17
    -1 -5 17
    1 -5 -17
    -1 -5 17
    1 5 17
    -1 5 -17
    -2 -5 -17
    2 5 -17
    2 -5 17
    -2 -5 -17
    -2 5 17
    -2 5 -17
    2 -5 -17
    2 5 17
    -2 -5 17
    3 5 -17
    -3 -5 -17
    -3 5 17
    -3 -5 -17
    3 -5 17
    3 -5 -17
    -3 -5 17
    -3 5 -17
    3 5 17
    4 -5 17
    -4 -5 -17
    4 5 -17
    -4 -5 -17
    -4 5 17
    -4 -5 17
    -4 5 -17
    4 -5 -17
    -5 -5 -17
    -5 5 17
    5 5 -17
    5 -5 17
    5 5 17
    -5 -5 17
    -5 5 -17
    5 -5 -17
    6 -5 17
    -6 -5 -17
    6 5 -17
    6 -5 -17
    6 5 17
    -6 5 -17
    -6 -5 17
    7 5 -17
    7 5 17
    7 -5 -17
    -7 -5 17
    -7 5 -17
    0 -6 -17
    0 6 17
    0 6 -17
    0 -6 17
    0 -6 17
    -1 -6 -17
    -1 6 17
    1 -6 17
    -1 -6 -17
    1 6 -17
    1 -6 -17
    -1 6 -17
    1 6 17
    -1 -6 17
    -1 -6 17
    2 -6 17
    -2 -6 -17
    -2 6 17
    2 6 -17
    -2 -6 -17
    -2 6 -17
    2 -6 -17
    2 6 17
    -2 -6 17
    -3 6 17
    3 6 -17
    -3 -6 -17
    -3 -6 -17
    3 -6 17
    -3 6 -17
    3 6 17
    -3 -6 17
    3 -6 -17
    -4 -6 -17
    -4 6 17
    -4 -6 -17
    4 6 -17
    4 -6 17
    -4 6 -17
    4 -6 -17
    4 6 17
    -4 -6 17
    -5 -6 -17
    -5 -6 -17
    -5 6 17
    5 -6 17
    5 6 -17
    5 -6 -17
    -5 6 -17
    5 6 17
    -5 -6 17
    -6 -6 -17
    6 6 -17
    6 -6 17
    6 -6 -17
    -6 6 -17
    6 6 17
    -6 -6 17
    7 6 -17
    7 6 17
    -7 6 -17
    0 7 -17
    0 7 17
    0 -7 17
    0 -7 -17
    0 -7 17
    -1 -7 -17
    -1 7 17
    1 -7 17
    1 7 -17
    1 -7 17
    -1 -7 17
    1 7 17
    1 -7 -17
    -1 7 -17
    -2 -7 -17
    2 7 -17
    2 -7 17
    -2 -7 -17
    -2 7 17
    -2 7 -17
    -2 -7 17
    2 -7 -17
    2 7 17
    3 7 -17
    -3 -7 -17
    -3 7 17
    -3 -7 -17
    3 -7 17
    3 7 17
    -3 7 -17
    -3 -7 17
    3 -7 -17
    4 7 -17
    -4 -7 -17
    -4 7 17
    4 -7 17
    -4 -7 -17
    4 7 17
    -4 -7 17
    4 -7 -17
    -4 7 -17
    -5 7 17
    5 -7 17
    -5 -7 -17
    -5 -7 -17
    5 7 -17
    5 -7 -17
    5 7 17
    -5 7 -17
    -5 -7 17
    -6 -7 -17
    6 7 -17
    -6 -7 -17
    -6 -7 17
    6 7 17
    6 -7 -17
    -6 7 -17
    -7 -7 -17
    7 7 17
    0 8 17
    0 -8 -17
    0 -8 17
    0 8 -17
    0 -8 17
    -1 8 17
    1 -8 17
    1 -8 17
    1 8 -17
    -1 -8 -17
    1 8 17
    -1 8 -17
    -1 -8 17
    1 -8 -17
    -2 8 17
    2 8 -17
    -2 -8 -17
    2 -8 17
    2 -8 17
    -2 -8 17
    2 8 17
    -2 8 -17
    2 -8 -17
    3 -8 17
    -3 -8 -17
    3 8 -17
    -3 -8 -17
    -3 8 17
    -3 -8 17
    3 -8 -17
    3 8 17
    -3 8 -17
    4 -8 17
    4 8 -17
    -4 -8 -17
    -4 8 17
    -4 -8 -17
    4 -8 -17
    -4 8 -17
    -4 -8 17
    4 8 17
    -5 -8 -17
    -5 8 17
    5 8 -17
    -5 -8 -17
    5 -8 17
    -5 8 -17
    5 8 17
    -5 -8 17
    5 -8 -17
    -6 -8 -17
    6 8 17
    -6 8 -17
    0 9 -17
    0 -9 -17
    0 9 17
    0 -9 17
    1 9 -17
    -1 -9 -17
    -1 9 17
    1 -9 17
    1 -9 17
    1 -9 -17
    -1 -9 17
    -1 9 -17
    1 9 17
    -2 9 17
    2 9 -17
    2 -9 17
    -2 -9 -17
    2 -9 17
    -2 -9 17
    2 9 17
    2 -9 -17
    -2 9 -17
    -3 -9 -17
    3 -9 17
    -3 9 17
    3 -9 17
    3 9 -17
    3 -9 -17
    3 9 17
    -3 9 -17
    -3 -9 17
    4 -9 17
    -4 9 17
    -4 -9 -17
    4 9 -17
    -4 -9 -17
    4 -9 -17
    4 9 17
    -4 9 -17
    -4 -9 17
    -5 -9 -17
    -5 9 17
    5 9 17
    -5 9 -17
    0 10 17
    0 10 -17
    0 -10 -17
    0 -10 17
    1 10 -17
    -1 10 17
    -1 -10 -17
    1 -10 17
    1 -10 17
    1 -10 -17
    -1 -10 17
    1 10 17
    -1 10 -17
    2 -10 17
    2 -10 17
    -2 10 17
    2 10 -17
    -2 -10 -17
    2 10 17
    -2 -10 17
    2 -10 -17
    -2 10 -17
    -3 10 17
    3 -10 17
    -3 -10 -17
    3 -10 17
    3 -10 -17
    -3 -10 17
    3 10 17
    -3 10 -17
    -4 10 -17
    0 -11 17
    1 -11 17
    -1 11 -17
    -1 -11 17
    2 -11 17
    2 -11 17
    3 -11 17
    0 0 -18
    0 0 18
    -1 0 18
    -1 0 -18
    1 0 -18
    1 0 18
    2 0 18
    2 0 -18
    -2 0 18
    -2 0 -18
    3 0 18
    3 0 -18
    -3 0 -18
    -3 0 18
    -4 0 -18
    4 0 18
    -5 0 -18
    5 0 18
    6 0 18
    -6 0 -18
    -6 0 18
    7 0 18
    -7 0 18
    0 -1 -18
    0 -1 18
    0 1 18
    0 1 -18
    1 -1 18
    -1 -1 -18
    -1 1 18
    1 1 -18
    -1 -1 18
    1 1 18
    1 -1 -18
    -1 1 -18
    2 -1 18
    2 1 -18
    -2 -1 -18
    -2 1 18
    -2 1 -18
    2 -1 -18
    -2 -1 18
    2 1 18
    -3 1 18
    3 1 -18
    3 -1 18
    -3 -1 -18
    3 1 18
    -3 1 -18
    4 -1 18
    4 1 -18
    -4 -1 -18
    4 1 18
    -4 1 -18
    5 -1 18
    -5 -1 -18
    -5 -1 18
    -5 1 -18
    5 1 18
    6 -1 18
    -6 -1 -18
    6 1 18
    -6 -1 18
    -6 1 -18
    7 -1 18
    -7 1 18
    7 1 18
    -7 -1 18
    0 2 18
    0 -2 -18
    0 2 -18
    0 -2 18
    1 2 -18
    1 -2 18
    -1 2 18
    -1 -2 -18
    1 2 18
    -1 -2 18
    -1 2 -18
    1 -2 -18
    -2 -2 -18
    -2 2 18
    2 -2 18
    2 2 -18
    2 -2 -18
    -2 2 -18
    2 2 18
    -2 -2 18
    -3 -2 -18
    3 -2 18
    -3 2 18
    3 2 -18
    -3 2 -18
    3 2 18
    -4 -2 -18
    4 2 -18
    4 -2 18
    -4 2 -18
    4 2 18
    -4 -2 18
    -5 -2 -18
    5 -2 18
    5 2 -18
    5 2 18
    -5 2 -18
    -5 -2 18
    5 -2 -18
    -6 -2 -18
    6 -2 18
    -6 2 -18
    -6 -2 18
    6 2 18
    6 -2 -18
    7 -2 -18
    -7 -2 18
    7 2 18
    0 -3 18
    0 3 -18
    0 3 18
    0 -3 -18
    1 -3 18
    -1 -3 -18
    -1 3 18
    1 3 -18
    -1 3 -18
    1 -3 -18
    -1 -3 18
    1 3 18
    2 3 -18
    -2 -3 -18
    -2 3 18
    2 -3 18
    2 3 18
    -2 -3 18
    2 -3 -18
    -2 3 -18
    3 -3 18
    -3 -3 -18
    3 3 -18
    -3 3 18
    -3 3 -18
    3 -3 -18
    -3 -3 18
    3 3 18
    4 -3 18
    4 3 -18
    -4 3 18
    -4 -3 -18
    -4 -3 18
    -4 3 -18
    4 3 18
    4 -3 -18
    -5 -3 -18
    5 3 -18
    5 -3 18
    -5 -3 18
    -5 3 -18
    5 3 18
    5 -3 -18
    6 -3 18
    -6 -3 -18
    -6 -3 18
    6 3 18
    6 -3 -18
    -6 3 -18
    -7 -3 18
    7 3 18
    7 -3 -18
    0 4 -18
    0 4 18
    0 -4 18
    0 -4 -18
    0 -4 -18
    -1 4 18
    1 -4 18
    1 4 -18
    -1 -4 -18
    1 4 18
    -1 4 -18
    -1 -4 18
    1 -4 -18
    2 -4 18
    -2 4 18
    2 4 -18
    -2 -4 -18
    2 -4 -18
    -2 -4 18
    -2 4 -18
    2 4 18
    3 -4 18
    -3 -4 -18
    -3 4 18
    3 4 -18
    -3 4 -18
    3 -4 -18
    -3 -4 18
    3 4 18
    -4 4 18
    4 4 -18
    -4 -4 -18
    4 -4 18
    4 4 18
    -4 -4 18
    -4 4 -18
    4 -4 -18
    -5 -4 -18
    5 4 -18
    5 -4 18
    5 -4 -18
    -5 4 -18
    -5 -4 18
    5 4 18
    6 4 -18
    6 -4 18
    -6 -4 -18
    6 4 18
    -6 -4 18
    -6 4 -18
    6 -4 -18
    7 -4 -18
    0 5 -18
    0 5 18
    0 -5 -18
    0 -5 18
    1 -5 18
    -1 -5 -18
    -1 5 18
    -1 -5 -18
    1 5 -18
    -1 5 -18
    1 5 18
    1 -5 -18
    -1 -5 18
    -1 -5 18
    -2 -5 -18
    -2 -5 -18
    -2 5 18
    2 5 -18
    2 -5 18
    -2 5 -18
    2 -5 -18
    2 5 18
    -2 -5 18
    -3 -5 -18
    -3 5 18
    3 -5 18
    3 5 -18
    -3 -5 18
    3 -5 -18
    3 5 18
    -3 5 -18
    -4 5 18
    -4 -5 -18
    4 -5 18
    4 5 -18
    -4 -5 18
    -4 5 -18
    4 5 18
    4 -5 -18
    5 5 -18
    5 -5 18
    -5 -5 -18
    5 5 18
    -5 -5 18
    5 -5 -18
    -5 5 -18
    -6 -5 -18
    6 5 -18
    -6 -5 18
    -6 5 -18
    6 -5 -18
    6 5 18
    7 5 -18
    0 6 18
    0 6 -18
    0 -6 18
    0 -6 -18
    1 6 -18
    1 -6 18
    -1 6 18
    -1 -6 -18
    -1 -6 18
    -1 6 -18
    1 -6 -18
    1 6 18
    -2 6 18
    -2 -6 -18
    -2 -6 -18
    2 -6 18
    2 6 -18
    -2 6 -18
    2 6 18
    2 -6 -18
    -2 -6 18
    -3 -6 -18
    3 -6 18
    -3 -6 -18
    3 6 -18
    -3 6 18
    3 6 18
    3 -6 -18
    -3 6 -18
    -3 -6 18
    4 -6 18
    -4 -6 -18
    -4 -6 -18
    -4 6 18
    4 6 -18
    -4 -6 18
    -4 6 -18
    4 6 18
    4 -6 -18
    5 6 -18
    -5 -6 -18
    5 -6 18
    -5 6 18
    5 6 18
    -5 -6 18
    -5 6 -18
    5 -6 -18
    6 6 -18
    6 -6 -18
    6 6 18
    0 7 18
    0 -7 -18
    0 -7 18
    0 7 -18
    0 -7 18
    1 -7 18
    1 7 -18
    -1 7 18
    -1 -7 -18
    -1 7 -18
    -1 -7 18
    1 -7 -18
    1 7 18
    -2 -7 -18
    -2 7 18
    2 7 -18
    2 -7 18
    -2 -7 18
    -2 7 -18
    2 -7 -18
    2 7 18
    3 -7 18
    3 7 -18
    -3 7 18
    -3 -7 -18
    -3 -7 -18
    -3 7 -18
    3 7 18
    -3 -7 18
    3 -7 -18
    -4 -7 -18
    4 -7 18
    -4 7 18
    4 7 -18
    -4 -7 -18
    4 7 18
    4 -7 -18
    -4 -7 18
    -4 7 -18
    -5 -7 -18
    -5 7 18
    5 7 -18
    -5 -7 -18
    5 7 18
    -5 -7 18
    -5 7 -18
    5 -7 -18
    0 -8 18
    0 8 -18
    0 -8 18
    0 8 18
    0 -8 -18
    -1 8 18
    1 -8 18
    1 8 -18
    1 -8 18
    -1 -8 -18
    1 -8 -18
    1 8 18
    -1 -8 18
    -1 8 -18
    2 -8 18
    -2 8 18
    -2 -8 -18
    2 8 -18
    2 8 18
    -2 8 -18
    2 -8 -18
    -2 -8 18
    3 -8 18
    3 8 -18
    -3 8 18
    -3 -8 -18
    3 8 18
    3 -8 -18
    -3 -8 18
    -3 8 -18
    4 8 -18
    4 -8 18
    -4 8 18
    -4 -8 -18
    -4 -8 -18
    -4 -8 18
    4 -8 -18
    4 8 18
    -4 8 -18
    -5 8 18
    -5 -8 -18
    -5 -8 -18
    0 -9 18
    0 9 -18
    0 -9 -18
    0 9 18
    1 -9 18
    1 -9 18
    1 9 -18
    -1 -9 -18
    -1 9 18
    1 -9 -18
    -1 -9 18
    -1 9 -18
    1 9 18
    2 -9 18
    -2 -9 -18
    -2 9 18
    2 9 -18
    -2 -9 18
    -2 9 -18
    2 -9 -18
    2 9 18
    -3 -9 -18
    -3 9 18
    3 -9 18
    -3 -9 18
    3 -9 -18
    -3 9 -18
    -4 -9 -18
    0 -10 -18
    0 -10 18
    1 -10 18
    1 -10 18
    -1 -10 -18
    -1 -10 18
    2 -10 18
    2 -10 18
    0 0 -19
    0 0 19
    -1 0 19
    1 0 -19
    1 0 19
    -1 0 -19
    2 0 19
    -2 0 -19
    2 0 -19
    -2 0 19
    3 0 -19
    3 0 19
    -3 0 -19
    4 0 19
    -4 0 -19
    -5 0 -19
    5 0 19
    6 0 19
    0 1 19
    0 -1 19
    0 -1 -19
    0 1 -19
    1 1 -19
    -1 1 19
    1 -1 19
    -1 -1 -19
    -1 -1 19
    1 1 19
    1 -1 -19
    -1 1 -19
    -2 -1 -19
    -2 1 19
    2 1 -19
    2 -1 19
    2 -1 -19
    -2 1 -19
    2 1 19
    -2 -1 19
    3 1 -19
    -3 1 19
    3 -1 19
    -3 -1 -19
    3 1 19
    -3 1 -19
    4 -1 19
    -4 -1 -19
    -4 1 -19
    4 1 19
    -5 -1 -19
    5 -1 19
    5 1 19
    -5 1 -19
    -6 -1 19
    6 1 19
    -7 -1 19
    0 -2 19
    0 2 -19
    0 -2 -19
    0 2 19
    -1 -2 -19
    -1 2 19
    1 2 -19
    1 -2 19
    1 -2 -19
    -1 -2 19
    -1 2 -19
    1 2 19
    2 -2 19
    -2 2 19
    -2 -2 -19
    2 2 -19
    -2 2 -19
    -2 -2 19
    2 2 19
    -3 -2 -19
    3 2 -19
    3 -2 19
    -3 2 19
    -3 2 -19
    3 2 19
    4 -2 19
    -4 -2 -19
    4 2 -19
    4 2 19
    -4 2 -19
    -5 -2 -19
    5 -2 19
    -5 -2 19
    5 2 19
    -5 2 -19
    -6 -2 19
    0 3 19
    0 -3 19
    0 -3 -19
    0 3 -19
    -1 -3 -19
    1 -3 19
    1 3 -19
    -1 3 19
    -1 3 -19
    -1 -3 19
    1 3 19
    2 -3 19
    2 3 -19
    -2 3 19
    -2 -3 -19
    -2 3 -19
    2 3 19
    3 -3 19
    3 3 -19
    -3 3 19
    -3 -3 -19
    3 3 19
    -3 3 -19
    -4 -3 -19
    4 -3 19
    4 3 -19
    4 3 19
    -4 -3 19
    -4 3 -19
    -5 -3 -19
    5 -3 19
    5 3 -19
    5 -3 -19
    5 3 19
    -5 3 -19
    -5 -3 19
    6 -3 -19
    -6 -3 19
    0 4 -19
    0 4 19
    0 -4 19
    1 -4 19
    -1 4 19
    -1 -4 -19
    1 4 -19
    -1 4 -19
    1 4 19
    -1 -4 19
    -2 -4 -19
    -2 4 19
    2 4 -19
    2 -4 19
    2 4 19
    -2 4 -19
    -3 -4 -19
    3 -4 19
    -3 4 19
    3 4 -19
    3 -4 -19
    -3 4 -19
    3 4 19
    4 4 -19
    -4 -4 -19
    4 -4 19
    -4 4 19
    -4 -4 19
    -4 4 -19
    4 4 19
    4 -4 -19
    5 4 -19
    5 -4 19
    -5 -4 -19
    -5 -4 19
    -5 4 -19
    5 -4 -19
    5 4 19
    6 4 -19
    6 -4 -19
    -6 -4 19
    0 5 -19
    0 5 19
    0 -5 -19
    0 -5 19
    -1 5 19
    1 5 -19
    1 -5 19
    -1 -5 -19
    1 5 19
    -1 5 -19
    1 -5 -19
    -2 -5 -19
    -2 5 19
    2 5 -19
    2 -5 19
    2 -5 -19
    -2 5 -19
    2 5 19
    -3 -5 -19
    3 -5 19
    3 5 -19
    -3 5 19
    -3 5 -19
    -3 -5 19
    3 5 19
    3 -5 -19
    4 5 -19
    -4 -5 -19
    -4 5 19
    4 -5 19
    4 5 19
    4 -5 -19
    -4 5 -19
    -4 -5 19
    -5 -5 -19
    5 5 -19
    5 -5 -19
    -5 -5 19
    6 5 -19
    0 6 -19
    0 -6 -19
    0 6 19
    0 -6 19
    -1 6 19
    1 -6 19
    -1 -6 -19
    1 6 -19
    -1 6 -19
    1 -6 -19
    1 6 19
    -2 -6 -19
    2 -6 19
    2 6 -19
    -2 -6 -19
    -2 6 19
    -2 -6 19
    -2 6 -19
    2 -6 -19
    2 6 19
    3 -6 19
    3 6 -19
    -3 -6 -19
    -3 6 19
    -3 -6 19
    3 -6 -19
    3 6 19
    -3 6 -19
    4 -6 19
    -4 6 19
    -4 -6 -19
    4 6 -19
    4 -6 -19
    -4 -6 19
    4 6 19
    -4 6 -19
    5 6 -19
    5 -6 -19
    -5 -6 19
    0 -7 19
    0 -7 -19
    0 7 19
    0 7 -19
    -1 7 19
    1 7 -19
    -1 -7 -19
    1 -7 19
    1 7 19
    -1 7 -19
    1 -7 -19
    -1 -7 19
    2 7 -19
    2 -7 19
    -2 7 19
    -2 -7 -19
    -2 -7 19
    2 -7 -19
    2 7 19
    -2 7 -19
    3 7 -19
    3 -7 19
    -3 7 19
    -3 -7 -19
    -3 -7 -19
    3 -7 -19
    -3 7 -19
    -3 -7 19
    3 7 19
    -4 7 19
    -4 -7 -19
    -4 -7 19
    4 -7 -19
    -5 7 19
    0 8 -19
    0 8 19
    0 -8 -19
    -1 8 19
    -1 -8 -19
    1 -8 19
    1 8 -19
    -1 8 -19
    1 -8 -19
    1 8 19
    -1 -8 19
    2 -8 19
    -2 8 19
    -2 -8 -19
    2 -8 -19
    -2 -8 19
    -3 -8 -19
    3 -8 -19
    -3 -8 19
    -4 -8 -19
    -4 -8 -19
    0 -9 -19
    0 -9 19
    -1 -9 -19
    1 -9 19
    1 -9 -19
    -1 -9 19
    2 -9 19
    -2 -9 -19
    -2 -9 19
    0 0 -20
    0 0 20
    1 0 20
    -1 0 -20
    1 0 -20
    -1 0 20
    -2 0 -20
    -2 0 20
    2 0 -20
    2 0 20
    3 0 20
    -3 0 -20
    4 0 20
    -4 0 -20
    0 1 20
    0 1 -20
    0 -1 -20
    0 -1 20
    -1 1 20
    1 1 -20
    -1 -1 -20
    1 -1 20
    1 -1 -20
    1 1 20
    -1 1 -20
    -1 -1 20
    -2 1 20
    2 -1 20
    2 1 -20
    -2 -1 -20
    -2 -1 20
    -2 1 -20
    2 1 20
    3 -1 20
    -3 -1 -20
    3 1 -20
    -3 1 -20
    3 1 20
    4 -1 20
    -4 -1 -20
    4 1 20
    -4 1 -20
    0 -2 -20
    0 2 20
    0 2 -20
    0 -2 20
    -1 -2 -20
    1 2 -20
    -1 2 20
    1 -2 20
    1 -2 -20
    -1 2 -20
    1 2 20
    -1 -2 20
    -2 -2 -20
    -2 2 20
    2 -2 20
    2 2 -20
    -2 2 -20
    2 2 20
    3 2 -20
    3 -2 20
    -3 -2 -20
    -3 2 20
    3 2 20
    -3 2 -20
    4 2 -20
    4 -2 20
    -4 -2 -20
    -4 2 -20
    4 2 20
    0 3 20
    0 3 -20
    0 -3 -20
    0 -3 20
    1 3 -20
    -1 3 20
    -1 -3 -20
    1 -3 20
    -1 3 -20
    -1 -3 20
    1 3 20
    2 3 -20
    2 -3 20
    -2 3 20
    -2 -3 -20
    2 3 20
    -2 3 -20
    3 3 -20
    3 -3 20
    -3 3 20
    -3 -3 -20
    -3 3 -20
    3 3 20
    4 -3 20
    4 3 -20
    -4 -3 -20
    4 3 20
    -4 3 -20
    0 4 20
    0 4 -20
    0 -4 20
    -1 4 20
    -1 -4 -20
    1 4 -20
    1 -4 20
    1 4 20
    -1 -4 20
    -1 4 -20
    -2 -4 -20
    -2 4 20
    2 -4 20
    2 4 -20
    2 4 20
    -2 4 -20
    -3 4 20
    -3 -4 -20
    3 -4 20
    3 4 -20
    -3 4 -20
    3 4 20
    -4 -4 -20
    4 4 -20
    5 4 -20
    -5 -4 20
    0 5 -20
    0 -5 20
    0 5 20
    1 5 -20
    1 -5 20
    -1 5 20
    -1 5 -20
    1 5 20
    -2 5 20
    -2 -5 -20
    2 -5 20
    2 5 -20
    -2 5 -20
    2 5 20
    -3 5 20
    -3 -5 -20
    3 -5 20
    3 5 -20
    3 -5 -20
    -4 5 20
    4 5 -20
    -4 -5 -20
    -4 -5 20
    4 -5 -20
    0 -6 20
    0 6 -20
    0 6 20
    -1 6 20
    1 -6 20
    1 6 -20
    1 6 20
    -1 6 -20
    1 -6 -20
    2 6 -20
    2 -6 20
    -2 6 20
    2 -6 -20
    -3 -6 -20
    -3 6 20
    -3 -6 20
    3 -6 -20
    -4 6 20
    -4 -6 20
    4 -6 -20
    0 -7 -20
    -1 -7 -20
    1 -7 20
    1 -7 -20
    2 -7 20
    2 -7 -20
    -3 -7 20
    0 -8 -20
    -1 -8 -20
    1 -8 20
    -2 -8 -20
    -2 -8 20
    0 0 -21
    0 0 21
    1 0 -21
    1 0 21
    -1 0 -21
    -1 0 21
    2 0 21
    -2 0 -21
    2 0 -21
    -2 0 21
    -3 0 -21
    0 -1 21
    0 1 -21
    0 1 21
    0 -1 -21
    1 -1 21
    -1 -1 -21
    -1 1 21
    1 1 -21
    1 1 21
    -1 1 -21
    -1 -1 21
    1 -1 -21
    -2 -1 -21
    2 1 -21
    -2 1 21
    2 -1 21
    2 1 21
    -2 1 -21
    -3 -1 -21
    3 1 -21
    0 2 21
    0 2 -21
    0 -2 -21
    0 -2 21
    1 -2 21
    -1 2 21
    -1 -2 -21
    1 2 -21
    1 2 21
    -1 -2 21
    -1 2 -21
    2 -2 21
    2 2 -21
    -2 2 21
    -2 -2 -21
    -2 2 -21
    2 2 21
    -3 -2 -21
    3 2 -21
    0 -3 21
    0 3 -21
    0 3 21
    1 3 -21
    1 -3 21
    -1 -3 -21
    -1 3 21
    -1 -3 21
    1 3 21
    -1 3 -21
    -2 3 21
    2 3 -21
    2 -3 21
    -2 -3 -21
    3 3 -21
    -3 -3 -21
    -3 3 21
    4 3 -21
    0 4 -21
    0 -4 21
    0 4 21
    -1 -4 -21
    -1 4 21
    1 -4 21
    1 4 -21
    -2 4 21
    2 -4 21
    2 4 -21
    -2 -4 -21
    -3 -4 -21
    -3 4 21
    0 -5 21
    1 -5 21
    -2 -5 -21
    1 -6 21
    0 0 -22
    0 0 22
    -1 0 22
    1 0 -22
    0 1 -22
    0 -1 -22
    0 -1 22
    1 1 -22
    -1 1 22
    -1 -1 -22
    -1 -1 22
    1 -1 -22
    -2 1 22
    2 1 -22
    0 -2 -22
    0 -2 22
    -1 -2 -22
    -1 -2 22
    -2 2 22
    0 -3 22
    -1 -3 -22
    0 -4 22
_diffrn_reflns_number     20373
_diffrn_reflns_av_R_equivalents     0.0472
_diffrn_reflns_av_unetI/netI     0.0227
_diffrn_reflns_theta_min     2.812
_diffrn_reflns_theta_max     25.025
_diffrn_reflns_theta_full     25.025
_diffrn_measured_fraction_theta_max     1.000
_diffrn_measured_fraction_theta_full     1.000
_diffrn_reflns_limit_h_min     -11
_diffrn_reflns_limit_h_max     11
_diffrn_reflns_limit_k_min     -16
_diffrn_reflns_limit_k_max     16
_diffrn_reflns_limit_l_min     -19
_diffrn_reflns_limit_l_max     19
_diffrn_standards_number     0
_refine_special_details     ?
_reflns_number_total     2009
_reflns_number_gt     1686
_reflns_threshold_expression     'I > 2\s(I)'
_refine_ls_structure_factor_coef     Fsqd
_refine_ls_matrix_type     full
_refine_ls_R_factor_all     0.0481
_refine_ls_R_factor_gt     0.0375
_refine_ls_wR_factor_gt     0.0864
_refine_ls_wR_factor_ref     0.0916
_refine_ls_goodness_of_fit_ref     1.056
_refine_ls_restrained_S_all     1.056
_refine_ls_number_reflns     2009
_refine_ls_number_parameters     149
_refine_ls_number_restraints     0
_refine_ls_hydrogen_treatment     constr
_refine_ls_weighting_scheme     calc
_refine_ls_weighting_details
              'w=1/[\s^2^(Fo^2^)+(0.0411P)^2^+0.9455P] where P=(Fo^2^+2Fc^2^)/3'
_atom_sites_solution_hydrogens     geom
_atom_sites_solution_primary     direct
_atom_sites_solution_secondary     ?
_refine_ls_shift/su_max     0.001
_refine_ls_shift/su_mean     0.000
_refine_diff_density_max     0.178
_refine_diff_density_min     -0.198
_refine_ls_extinction_method     none
_refine_ls_extinction_coef     .
loop_
    _atom_type_symbol
    _atom_type_description
    _atom_type_scat_dispersion_real
    _atom_type_scat_dispersion_imag
    _atom_type_scat_source
    'C' 'C' 0.0033 0.0016
                         'International Tables Vol C Tables 4.2.6.8 and 6.1.1.4'
    'H' 'H' 0.0000 0.0000
                         'International Tables Vol C Tables 4.2.6.8 and 6.1.1.4'
    'O' 'O' 0.0106 0.0060
                         'International Tables Vol C Tables 4.2.6.8 and 6.1.1.4'
_computing_data_collection
;
APEX2 (Bruker, 2009)
;
_computing_cell_refinement
;
SAINT v7.68A (Bruker, 2009)
;
_computing_data_reduction
;
SAINT v7.68A (Bruker, 2009)
;
_computing_structure_solution
;
SHELXS  (Sheldrick, 2008)
;
_computing_structure_refinement
;
<i>SHELXL2019/3</i> (Sheldrick, 2015)
;
_computing_molecular_graphics
;
Olex2 1.5 (Dolomanov <i>et al.</i>,  2009)
;
_computing_publication_material
;
Olex2 1.5 (Dolomanov <i>et al.</i>,  2009)
;
loop_
    _atom_site_type_symbol
    _atom_site_label
    _atom_site_fract_x
    _atom_site_fract_y
    _atom_site_fract_z
    _atom_site_U_iso_or_equiv
    _atom_site_adp_type
    _atom_site_calc_flag
    _atom_site_occupancy
    _atom_site_disorder_assembly
    _atom_site_disorder_group
    O O1 -0.00597(11) 0.82315(7) 0.89804(6) 0.0251(3) Uani d 1 . .
    O O2 -0.22549(10) 0.78601(7) 0.90258(6) 0.0213(3) Uani d 1 . .
    C C1 -0.27651(14) 0.50355(11) 1.08192(8) 0.0182(3) Uani d 1 . .
    H H1 -0.354287 0.542997 1.089500 0.022 Uiso calc 1 . .
    C C2 -0.17052(14) 0.53904(10) 1.03565(8) 0.0166(3) Uani d 1 . .
    C C3 -0.17815(15) 0.63220(10) 0.99780(8) 0.0173(3) Uani d 1 . .
    H H3 -0.257346 0.670314 1.004777 0.021 Uiso calc 1 . .
    C C4 -0.07638(14) 0.66847(10) 0.95215(8) 0.0165(3) Uani d 1 . .
    C C5 0.04671(14) 0.61282(10) 0.94065(8) 0.0155(3) Uani d 1 . .
    C C6 0.05351(14) 0.51869(10) 0.97619(8) 0.0149(3) Uani d 1 . .
    C C7 0.15649(14) 0.64500(10) 0.89476(8) 0.0171(3) Uani d 1 . .
    H H7 0.152365 0.707844 0.871049 0.021 Uiso calc 1 . .
    C C8 0.27134(14) 0.58810(10) 0.88272(8) 0.0173(3) Uani d 1 . .
    C C9 0.39102(15) 0.62209(11) 0.83199(9) 0.0200(3) Uani d 1 . .
    C C10 0.41008(17) 0.55038(12) 0.76256(9) 0.0278(4) Uani d 1 . .
    H H10A 0.329155 0.550616 0.729009 0.042 Uiso calc 1 . .
    H H10B 0.424908 0.484584 0.783640 0.042 Uiso calc 1 . .
    H H10C 0.488348 0.570193 0.730754 0.042 Uiso calc 1 . .
    C C11 0.51910(15) 0.62302(12) 0.88319(9) 0.0262(4) Uani d 1 . .
    H H11A 0.596640 0.641106 0.850099 0.039 Uiso calc 1 . .
    H H11B 0.533827 0.558011 0.905842 0.039 Uiso calc 1 . .
    H H11C 0.508712 0.670556 0.926348 0.039 Uiso calc 1 . .
    C C12 0.36998(16) 0.72414(11) 0.79755(10) 0.0262(4) Uani d 1 . .
    H H12A 0.289826 0.724224 0.763359 0.039 Uiso calc 1 . .
    H H12B 0.449211 0.742784 0.766115 0.039 Uiso calc 1 . .
    H H12C 0.357403 0.770847 0.841110 0.039 Uiso calc 1 . .
    C C13 -0.09487(14) 0.76657(10) 0.91529(8) 0.0178(3) Uani d 1 . .
    C C14 -0.25447(16) 0.88024(11) 0.86837(9) 0.0252(4) Uani d 1 . .
    H H14A -0.223178 0.931577 0.904554 0.038 Uiso calc 1 . .
    H H14B -0.351987 0.886744 0.860213 0.038 Uiso calc 1 . .
    H H14C -0.207928 0.886423 0.817121 0.038 Uiso calc 1 . .
loop_
    _atom_site_aniso_label
    _atom_site_aniso_U_11
    _atom_site_aniso_U_22
    _atom_site_aniso_U_33
    _atom_site_aniso_U_12
    _atom_site_aniso_U_13
    _atom_site_aniso_U_23
    O1 0.0216(6) 0.0183(6) 0.0356(6) -0.0033(5) 0.0012(5) 0.0032(5)
    O2 0.0196(6) 0.0175(5) 0.0268(6) 0.0018(4) -0.0005(4) 0.0051(4)
    C1 0.0155(8) 0.0204(8) 0.0189(7) 0.0011(6) 0.0002(6) -0.0021(6)
    C2 0.0165(7) 0.0187(8) 0.0145(7) -0.0011(6) -0.0019(6) -0.0022(6)
    C3 0.0157(7) 0.0192(8) 0.0169(7) 0.0020(6) -0.0014(6) -0.0029(6)
    C4 0.0168(7) 0.0174(8) 0.0152(7) -0.0016(6) -0.0027(6) -0.0024(6)
    C5 0.0153(7) 0.0178(7) 0.0133(7) -0.0022(6) -0.0027(6) -0.0027(6)
    C6 0.0152(7) 0.0170(7) 0.0126(7) -0.0022(6) -0.0028(5) -0.0023(5)
    C7 0.0185(8) 0.0177(7) 0.0152(7) -0.0028(6) -0.0029(6) 0.0006(6)
    C8 0.0164(7) 0.0212(8) 0.0143(7) -0.0032(6) -0.0012(6) -0.0025(6)
    C9 0.0185(8) 0.0222(8) 0.0194(7) -0.0033(6) 0.0030(6) -0.0007(6)
    C10 0.0302(9) 0.0299(9) 0.0233(8) -0.0065(7) 0.0085(7) -0.0022(7)
    C11 0.0185(8) 0.0330(9) 0.0270(8) -0.0046(7) 0.0017(6) 0.0014(7)
    C12 0.0246(9) 0.0268(9) 0.0273(9) -0.0044(7) 0.0068(7) 0.0053(7)
    C13 0.0176(8) 0.0195(8) 0.0164(7) -0.0003(6) 0.0002(6) -0.0039(6)
    C14 0.0291(9) 0.0189(8) 0.0277(8) 0.0067(7) 0.0018(7) 0.0040(6)
_geom_special_details
;
 All esds (except the esd in the dihedral angle between two l.s. planes)
 are estimated using the full covariance matrix.  The cell esds are taken
 into account individually in the estimation of esds in distances, angles
 and torsion angles; correlations between esds in cell parameters are only
 used when they are defined by crystal symmetry.  An approximate (isotropic)
 treatment of cell esds is used for estimating esds involving l.s. planes.
;
loop_
    _geom_bond_atom_site_label_1
    _geom_bond_atom_site_label_2
    _geom_bond_site_symmetry_2
    _geom_bond_distance
    _geom_bond_publ_flag
    O1 C13 . 1.2088(17) ?
    O2 C13 . 1.3386(17) ?
    O2 C14 . 1.4426(17) ?
    C1 H1 . 0.9500 ?
    C1 C2 . 1.394(2) ?
    C1 C8 5_567 1.391(2) ?
    C2 C3 . 1.428(2) ?
    C2 C6 5_567 1.418(2) ?
    C3 H3 . 0.9500 ?
    C3 C4 . 1.361(2) ?
    C4 C5 . 1.452(2) ?
    C4 C13 . 1.492(2) ?
    C5 C6 . 1.423(2) ?
    C5 C7 . 1.404(2) ?
    C6 C6 5_567 1.424(3) ?
    C7 H7 . 0.9500 ?
    C7 C8 . 1.394(2) ?
    C8 C9 . 1.533(2) ?
    C9 C10 . 1.537(2) ?
    C9 C11 . 1.533(2) ?
    C9 C12 . 1.528(2) ?
    C10 H10A . 0.9800 ?
    C10 H10B . 0.9800 ?
    C10 H10C . 0.9800 ?
    C11 H11A . 0.9800 ?
    C11 H11B . 0.9800 ?
    C11 H11C . 0.9800 ?
    C12 H12A . 0.9800 ?
    C12 H12B . 0.9800 ?
    C12 H12C . 0.9800 ?
    C14 H14A . 0.9800 ?
    C14 H14B . 0.9800 ?
    C14 H14C . 0.9800 ?
loop_
    _geom_angle_atom_site_label_1
    _geom_angle_atom_site_label_2
    _geom_angle_atom_site_label_3
    _geom_angle_site_symmetry_1
    _geom_angle_site_symmetry_3
    _geom_angle
    _geom_angle_publ_flag
    C13 O2 C14 . . 115.73(11) ?
    C2 C1 H1 . . 119.1 ?
    C8 C1 H1 5_567 . 119.1 ?
    C8 C1 C2 5_567 . 121.70(13) ?
    C1 C2 C3 . . 121.34(13) ?
    C1 C2 C6 . 5_567 119.96(13) ?
    C6 C2 C3 5_567 . 118.69(13) ?
    C2 C3 H3 . . 118.7 ?
    C4 C3 C2 . . 122.55(13) ?
    C4 C3 H3 . . 118.7 ?
    C3 C4 C5 . . 120.37(13) ?
    C3 C4 C13 . . 118.17(13) ?
    C5 C4 C13 . . 121.46(12) ?
    C6 C5 C4 . . 117.42(12) ?
    C7 C5 C4 . . 123.98(13) ?
    C7 C5 C6 . . 118.57(13) ?
    C2 C6 C5 5_567 . 119.08(13) ?
    C2 C6 C6 5_567 5_567 119.14(16) ?
    C5 C6 C6 . 5_567 121.78(16) ?
    C5 C7 H7 . . 118.8 ?
    C8 C7 C5 . . 122.42(13) ?
    C8 C7 H7 . . 118.8 ?
    C1 C8 C7 5_567 . 118.27(13) ?
    C1 C8 C9 5_567 . 118.91(13) ?
    C7 C8 C9 . . 122.82(13) ?
    C8 C9 C10 . . 108.80(12) ?
    C8 C9 C11 . . 109.36(12) ?
    C11 C9 C10 . . 109.21(13) ?
    C12 C9 C8 . . 112.52(12) ?
    C12 C9 C10 . . 108.40(12) ?
    C12 C9 C11 . . 108.51(12) ?
    C9 C10 H10A . . 109.5 ?
    C9 C10 H10B . . 109.5 ?
    C9 C10 H10C . . 109.5 ?
    H10A C10 H10B . . 109.5 ?
    H10A C10 H10C . . 109.5 ?
    H10B C10 H10C . . 109.5 ?
    C9 C11 H11A . . 109.5 ?
    C9 C11 H11B . . 109.5 ?
    C9 C11 H11C . . 109.5 ?
    H11A C11 H11B . . 109.5 ?
    H11A C11 H11C . . 109.5 ?
    H11B C11 H11C . . 109.5 ?
    C9 C12 H12A . . 109.5 ?
    C9 C12 H12B . . 109.5 ?
    C9 C12 H12C . . 109.5 ?
    H12A C12 H12B . . 109.5 ?
    H12A C12 H12C . . 109.5 ?
    H12B C12 H12C . . 109.5 ?
    O1 C13 O2 . . 122.59(13) ?
    O1 C13 C4 . . 126.04(13) ?
    O2 C13 C4 . . 111.37(12) ?
    O2 C14 H14A . . 109.5 ?
    O2 C14 H14B . . 109.5 ?
    O2 C14 H14C . . 109.5 ?
    H14A C14 H14B . . 109.5 ?
    H14A C14 H14C . . 109.5 ?
    H14B C14 H14C . . 109.5 ?
loop_
    _geom_torsion_atom_site_label_1
    _geom_torsion_atom_site_label_2
    _geom_torsion_atom_site_label_3
    _geom_torsion_atom_site_label_4
    _geom_torsion_site_symmetry_1
    _geom_torsion_site_symmetry_2
    _geom_torsion_site_symmetry_3
    _geom_torsion_site_symmetry_4
    _geom_torsion
    _geom_torsion_publ_flag
    C1 C2 C3 C4 . . . . -179.81(13) ?
    C1 C8 C9 C10 5_567 . . . 59.99(17) ?
    C1 C8 C9 C11 5_567 . . . -59.22(17) ?
    C1 C8 C9 C12 5_567 . . . -179.88(13) ?
    C2 C3 C4 C5 . . . . -0.6(2) ?
    C2 C3 C4 C13 . . . . 179.95(12) ?
    C3 C4 C5 C6 . . . . 2.36(19) ?
    C3 C4 C5 C7 . . . . -179.79(13) ?
    C3 C4 C13 O1 . . . . 152.38(14) ?
    C3 C4 C13 O2 . . . . -27.83(18) ?
    C4 C5 C6 C2 . . . 5_567 178.17(12) ?
    C4 C5 C6 C6 . . . 5_567 -2.3(2) ?
    C4 C5 C7 C8 . . . . -177.69(13) ?
    C5 C4 C13 O1 . . . . -27.1(2) ?
    C5 C4 C13 O2 . . . . 152.68(12) ?
    C5 C7 C8 C1 . . . 5_567 -0.3(2) ?
    C5 C7 C8 C9 . . . . 179.30(12) ?
    C6 C2 C3 C4 5_567 . . . -1.3(2) ?
    C6 C5 C7 C8 . . . . 0.1(2) ?
    C7 C5 C6 C2 . . . 5_567 0.20(19) ?
    C7 C5 C6 C6 . . . 5_567 179.69(15) ?
    C7 C8 C9 C10 . . . . -119.65(15) ?
    C7 C8 C9 C11 . . . . 121.14(15) ?
    C7 C8 C9 C12 . . . . 0.48(19) ?
    C8 C1 C2 C3 5_567 . . . 178.31(13) ?
    C8 C1 C2 C6 5_567 . . 5_567 -0.1(2) ?
    C13 C4 C5 C6 . . . . -178.16(12) ?
    C13 C4 C5 C7 . . . . -0.3(2) ?
    C14 O2 C13 O1 . . . . -1.3(2) ?
    C14 O2 C13 C4 . . . . 178.87(11) ?
loop_
    _geom_hbond_atom_site_label_D
    _geom_hbond_atom_site_label_H
    _geom_hbond_atom_site_label_A
    _geom_hbond_site_symmetry_A
    _geom_hbond_distance_DH
    _geom_hbond_distance_HA
    _geom_hbond_distance_DA
    _geom_hbond_angle_DHA
    _geom_hbond_publ_flag
    C1 H1 O1 2_467 0.95 2.38 3.3057(18) 164 no
_shelx_space_group_comment
;
The symmetry employed for this shelxl refinement is uniquely defined
by the following loop, which should always be used as a source of
symmetry information in preference to the above space-group names.
They are only intended as comments.
;
_shelx_estimated_absorpt_T_min     ?
_shelx_estimated_absorpt_T_max     ?
_iucr_refine_instructions_details
;
TITL TAZAKIester_0m in Pbca
    tazakiester_0m.res
    created by SHELXL-2019/3 at 11:54:33 on 18-Feb-2026
CELL 0.71073 9.9087 13.7094 16.79 90 90 90
ZERR 4 0.001 0.0014 0.0017 0 0 0
LATT 1
SYMM 0.5+X,0.5-Y,-Z
SYMM -X,0.5+Y,0.5-Z
SYMM 0.5-X,-Y,0.5+Z
SFAC C H O
UNIT 112 120 16
L.S. 24
PLAN  1 0 0
TEMP -193
CONF
BOND $H
MORE -1
fmap 2
acta
SHEL 20 0.84
OMIT 0 0 2
REM <olex2.extras>
REM <HklSrc "%.\\TAZAKIester_0m.hkl">
REM </olex2.extras>
WGHT    0.041100    0.945500
FVAR       0.20627
O1    3   -0.005974    0.823153    0.898042    11.00000    0.02159    0.01829 =
         0.03556    0.00324    0.00123   -0.00334
O2    3   -0.225494    0.786013    0.902580    11.00000    0.01961    0.01746 =
         0.02677    0.00510   -0.00054    0.00178
C1    1   -0.276512    0.503553    1.081924    11.00000    0.01547    0.02036 =
         0.01889   -0.00208    0.00019    0.00106
AFIX  43
H1    2   -0.354287    0.542997    1.089500    11.00000   -1.20000
AFIX   0
C2    1   -0.170522    0.539045    1.035652    11.00000    0.01654    0.01868 =
         0.01449   -0.00216   -0.00186   -0.00107
C3    1   -0.178151    0.632202    0.997803    11.00000    0.01570    0.01924 =
         0.01687   -0.00292   -0.00135    0.00204
AFIX  43
H3    2   -0.257346    0.670314    1.004777    11.00000   -1.20000
AFIX   0
C4    1   -0.076381    0.668468    0.952146    11.00000    0.01682    0.01738 =
         0.01516   -0.00239   -0.00268   -0.00161
C5    1    0.046715    0.612824    0.940649    11.00000    0.01533    0.01778 =
         0.01331   -0.00270   -0.00274   -0.00216
C6    1    0.053514    0.518692    0.976191    11.00000    0.01521    0.01700 =
         0.01259   -0.00226   -0.00278   -0.00215
C7    1    0.156487    0.644999    0.894763    11.00000    0.01847    0.01766 =
         0.01517    0.00061   -0.00286   -0.00279
AFIX  43
H7    2    0.152365    0.707844    0.871049    11.00000   -1.20000
AFIX   0
C8    1    0.271336    0.588104    0.882717    11.00000    0.01642    0.02121 =
         0.01428   -0.00253   -0.00116   -0.00315
C9    1    0.391017    0.622085    0.831985    11.00000    0.01847    0.02223 =
         0.01937   -0.00068    0.00302   -0.00334
C10   1    0.410083    0.550377    0.762561    11.00000    0.03021    0.02990 =
         0.02326   -0.00220    0.00853   -0.00648
AFIX 137
H10A  2    0.329155    0.550616    0.729009    11.00000   -1.50000
H10B  2    0.424908    0.484584    0.783640    11.00000   -1.50000
H10C  2    0.488348    0.570193    0.730754    11.00000   -1.50000
AFIX   0
C11   1    0.519099    0.623024    0.883185    11.00000    0.01851    0.03300 =
         0.02698    0.00139    0.00167   -0.00456
AFIX 137
H11A  2    0.596640    0.641106    0.850099    11.00000   -1.50000
H11B  2    0.533827    0.558011    0.905842    11.00000   -1.50000
H11C  2    0.508712    0.670556    0.926348    11.00000   -1.50000
AFIX   0
C12   1    0.369978    0.724135    0.797555    11.00000    0.02458    0.02681 =
         0.02734    0.00529    0.00680   -0.00437
AFIX 137
H12A  2    0.289826    0.724224    0.763359    11.00000   -1.50000
H12B  2    0.449211    0.742784    0.766115    11.00000   -1.50000
H12C  2    0.357403    0.770847    0.841110    11.00000   -1.50000
AFIX   0
C13   1   -0.094866    0.766574    0.915289    11.00000    0.01760    0.01951 =
         0.01641   -0.00388    0.00022   -0.00027
C14   1   -0.254470    0.880243    0.868375    11.00000    0.02914    0.01887 =
         0.02765    0.00396    0.00184    0.00667
AFIX 137
H14A  2   -0.223178    0.931577    0.904554    11.00000   -1.50000
H14B  2   -0.351987    0.886744    0.860213    11.00000   -1.50000
H14C  2   -0.207928    0.886423    0.817121    11.00000   -1.50000
AFIX   0
HKLF 4
REM  TAZAKIester_0m in Pbca
REM wR2 = 0.0916, GooF = S = 1.056, Restrained GooF = 1.056 for all data
REM R1 = 0.0375 for 1686 Fo > 4sig(Fo) and 0.0481 for all 2009 data
REM 149 parameters refined using 0 restraints
END
WGHT      0.0411      0.9453
REM Highest difference peak  0.178,  deepest hole -0.198,  1-sigma level  0.038
Q1    1   0.3278  0.6025  0.8520  11.00000  0.05    0.18
  REM The information below was added by Olex2.
  REM
  REM R1 = 0.0375 for 1686 Fo > 4sig(Fo) and 0.0481 for all 26786 data
  REM 149 parameters refined using n/a restraints
  REM Highest difference peak 0.18, deepest hole -0.20
  REM Mean Shift 0, Max Shift 0.001.
  REM +++ Tabular Listing of Refinement Information +++
  REM R1_all = 0.0481
  REM R1_gt = 0.0375
  REM wR_ref = 0.0916
  REM GOOF = 1.056
  REM Shift_max = 0.001
  REM Shift_mean = 0
  REM Reflections_all = 26786
  REM Reflections_gt = 1686
  REM Parameters = 149
  REM Hole = -0.20
  REM Peak = 0.18
  REM Flack = n/a
;
